# Supplementary material for: Synthesis and characterisation of the ternary intermetalloid clusters {M@[As8(ZnMes)4]}3− (M = Nb, Ta) from binary [M@As8]3− precursors
Source: Chem Sci. 2022 May 16;13(22):6744–8. doi: 10.1039/d2sc01748b (PMC9172560; doi:10.1039/d2sc01748b)
Supplement: SC-013-D2SC01748B-s002 [file SC-013-D2SC01748B-s002.cif]

# Electronic Supplementary Material (ESI) for Chemical Science.
# This journal is © The Royal Society of Chemistry 2022

####################################################################### 
# 
# This file contains crystal structure data downloaded from the 
# Cambridge Structural Database (CSD) hosted by the Cambridge 
# Crystallographic Data Centre (CCDC).
# 
# Full information about CCDC data access policies and citation 
# guidelines are available at http://www.ccdc.cam.ac.uk/access/V1 
# 
# Audit and citation data items may have been added by the CCDC. 
# Please retain this information to preserve the provenance of 
# this file and to allow appropriate attribution of the data. 
# 
#######################################################################

data_5
_database_code_depnum_ccdc_archive 'CCDC 2078235'
loop_
_audit_author_name
_audit_author_address
'wei qiang zhang'
;Nankai university
China
;
_audit_update_record             
;
2021-07-01 deposited with the CCDC.	2022-05-16 downloaded from the CCDC.
;
_audit_creation_date             2021-05-13
_audit_creation_method           
;
Olex2 1.3-beta
(compiled 2020.11.12 svn.r5f609507 for OlexSys, GUI svn.r6272)
;
_shelxl_version_number           2013-2
_chemical_name_common            ?
_chemical_name_systematic        
;
 ?
;
_chemical_formula_moiety         
'C36 H44 As8 Nb Zn4, 3(C18 H36 K N2 O6), C2 H8 N2, C2 H7 N2, C7 H8'
_chemical_formula_sum            'C101 H175 As8 K3 N10 Nb O18 Zn4'
_chemical_formula_weight         2888.55
_chemical_melting_point          ?
loop_
_atom_type_symbol
_atom_type_description
_atom_type_scat_dispersion_real
_atom_type_scat_dispersion_imag
_atom_type_scat_source
C C 0.0181 0.0091 'International Tables Vol C Tables 4.2.6.8 and 6.1.1.4'
H H 0.0000 0.0000 'International Tables Vol C Tables 4.2.6.8 and 6.1.1.4'
N N 0.0311 0.0180 'International Tables Vol C Tables 4.2.6.8 and 6.1.1.4'
O O 0.0492 0.0322 'International Tables Vol C Tables 4.2.6.8 and 6.1.1.4'
K K 0.3868 1.0657 'International Tables Vol C Tables 4.2.6.8 and 6.1.1.4'
Nb Nb -0.1121 2.4826 'International Tables Vol C Tables 4.2.6.8 and 6.1.1.4'
Zn Zn -1.5491 0.6778 'International Tables Vol C Tables 4.2.6.8 and 6.1.1.4'
As As -0.9300 1.0051 'International Tables Vol C Tables 4.2.6.8 and 6.1.1.4'

_shelx_space_group_comment       
;
The symmetry employed for this shelxl refinement is uniquely defined
by the following loop, which should always be used as a source of
symmetry information in preference to the above space-group names.
They are only intended as comments.
;
_space_group_crystal_system      monoclinic
_space_group_IT_number           14
_space_group_name_H-M_alt        'P 1 21/n 1'
_space_group_name_Hall           '-P 2yn'
loop_
_space_group_symop_operation_xyz
'x, y, z'
'-x+1/2, y+1/2, -z+1/2'
'-x, -y, -z'
'x-1/2, -y-1/2, z-1/2'

_cell_length_a                   16.9909(2)
_cell_length_b                   33.0617(4)
_cell_length_c                   22.6750(2)
_cell_angle_alpha                90
_cell_angle_beta                 104.5190(10)
_cell_angle_gamma                90
_cell_volume                     12330.9(2)
_cell_formula_units_Z            4
_cell_measurement_reflns_used    30150
_cell_measurement_temperature    100.00(10)
_cell_measurement_theta_max      72.4250
_cell_measurement_theta_min      3.7280
_shelx_estimated_absorpt_T_max   ?
_shelx_estimated_absorpt_T_min   ?
_exptl_absorpt_coefficient_mu    5.397
_exptl_absorpt_correction_T_max  1.00000
_exptl_absorpt_correction_T_min  0.46202
_exptl_absorpt_correction_type   multi-scan
_exptl_absorpt_process_details   
;
CrysAlisPro 1.171.40.84a (Rigaku Oxford Diffraction, 2020)
Empirical absorption correction using spherical harmonics,
implemented in SCALE3 ABSPACK scaling algorithm.
;
_exptl_crystal_colour            green
_exptl_crystal_density_diffrn    1.556
_exptl_crystal_density_meas      ?
_exptl_crystal_density_method    ?
_exptl_crystal_description       block
_exptl_crystal_F_000             5908
_exptl_crystal_size_max          0.2
_exptl_crystal_size_mid          0.18
_exptl_crystal_size_min          0.16
_exptl_special_details           
;
 ?
;
_exptl_transmission_factor_max   ?
_exptl_transmission_factor_min   ?
_diffrn_reflns_av_R_equivalents  0.0324
_diffrn_reflns_av_unetI/netI     0.0356
_diffrn_reflns_Laue_measured_fraction_full 0.981
_diffrn_reflns_Laue_measured_fraction_max 0.997
_diffrn_reflns_limit_h_max       20
_diffrn_reflns_limit_h_min       -20
_diffrn_reflns_limit_k_max       27
_diffrn_reflns_limit_k_min       -39
_diffrn_reflns_limit_l_max       20
_diffrn_reflns_limit_l_min       -27
_diffrn_reflns_number            62745
_diffrn_reflns_point_group_measured_fraction_full 0.981
_diffrn_reflns_point_group_measured_fraction_max 0.997
_diffrn_reflns_theta_full        67.684
_diffrn_reflns_theta_max         66.993
_diffrn_reflns_theta_min         3.740
_diffrn_ambient_environment      N~2~
_diffrn_ambient_temperature      100.00(10)
_diffrn_detector                 'Hybrid Pixel Array Detector'
_diffrn_detector_area_resol_mean 10.0000
_diffrn_measured_fraction_theta_full 0.981
_diffrn_measured_fraction_theta_max 0.997
_diffrn_measurement_details      
;
List of Runs (angles in degrees, time in seconds):

  # Type    Start    End  Width  t~exp~   \w     \q     \k     \f   Frames
#--------------------------------------------------------------------------
  1  \w    -36.00   5.00   0.50    1.74    --  -35.00 -82.00 120.00   82
  2  \w   -103.00 -77.00   0.50    1.74    --  -35.00 -77.00 150.00   52
  3  \w    -31.00   2.00   0.50    1.74    --  -35.00 -82.00-120.00   66
  4  \w    -69.00  44.00   0.50    1.74    --  -35.00  57.00  60.00  226
  5  \w     84.00 133.00   0.50    1.74    --   43.40  82.00   0.00   98
  6  \w     11.00  37.00   0.50    1.74    --   43.40  77.00 150.00   52
  7  \w     22.00  48.00   0.50    1.74    --   43.40  77.00 -30.00   52
  8  \w     89.00 117.00   0.50    6.95    --  104.50  82.00-120.00   56
  9  \w     88.00 146.00   0.50    6.95    --  104.50  82.00-150.00  116
 10  \w    117.00 145.00   0.50    6.95    --  104.50 -45.00  60.00   56
 11  \w     18.00 100.00   0.50    6.95    --  104.50 -45.00  60.00  164
 12  \w     67.00 161.00   0.50    6.95    --  104.50  45.00 -30.00  188
 13  \w    163.00 192.00   0.50    6.95    --  104.50  82.00 -90.00   58
 14  \w     79.00 142.00   0.50    6.95    --  104.50  61.00-180.00  126
 15  \w    163.00 189.00   0.50    6.95    --  104.50  61.00-180.00   52
 16  \w    129.00 192.00   0.50    6.95    --  104.50  82.00-120.00  126
 17  \w    164.00 189.00   0.50    6.95    --  104.50  82.00-150.00   50
 18  \w     74.00 185.00   0.50    6.95    --  104.50  45.00 -60.00  222
;
_diffrn_measurement_device       'four-circle diffractometer'
_diffrn_measurement_device_type  'XtaLAB AFC12 (RINC): Kappa single'
_diffrn_measurement_method       '\w scans'
_diffrn_orient_matrix_type       
'CrysAlisPro convention (1999,Acta A55,543-557)'
_diffrn_orient_matrix_UB_11      0.0717125000
_diffrn_orient_matrix_UB_12      0.0296105000
_diffrn_orient_matrix_UB_13      0.0066064000
_diffrn_orient_matrix_UB_21      0.0286333000
_diffrn_orient_matrix_UB_22      -0.0230917000
_diffrn_orient_matrix_UB_23      -0.0498459000
_diffrn_orient_matrix_UB_31      -0.0530875000
_diffrn_orient_matrix_UB_32      0.0275494000
_diffrn_orient_matrix_UB_33      -0.0489526000
_diffrn_radiation_monochromator  mirror
_diffrn_radiation_probe          x-ray
_diffrn_radiation_type           'Cu K\a'
_diffrn_radiation_wavelength     1.54184
_diffrn_source                   'Rotating-anode X-ray tube (dual wavelength)'
_diffrn_source_type              'Rigaku (Cu) X-ray DW Source'
_reflns_Friedel_coverage         0.000
_reflns_Friedel_fraction_full    .
_reflns_Friedel_fraction_max     .
_reflns_number_gt                20269
_reflns_number_total             21908
_reflns_odcompleteness_completeness 99.62
_reflns_odcompleteness_iscentric 1
_reflns_odcompleteness_theta     66.97
_reflns_special_details          
;
 Reflections were merged by SHELXL according to the crystal
 class for the calculation of statistics and refinement.
 
 Structure factors included contributions from the .fab file.
 
 _reflns_Friedel_fraction is defined as the number of unique
 Friedel pairs measured divided by the number that would be
 possible theoretically, ignoring centric projections and
 systematic absences.
;
_reflns_threshold_expression     'I > 2\s(I)'
_computing_cell_refinement       'CrysAlisPro 1.171.40.84a (Rigaku OD, 2020)'
_computing_data_collection       'CrysAlisPro 1.171.40.84a (Rigaku OD, 2020)'
_computing_data_reduction        'CrysAlisPro 1.171.40.84a (Rigaku OD, 2020)'
_computing_molecular_graphics    'Olex2 1.3-beta (Dolomanov et al., 2009)'
_computing_publication_material  'Olex2 1.3-beta (Dolomanov et al., 2009)'
_computing_structure_refinement  'olex2.refine 1.3-beta (Bourhis et al., 2015)'
_computing_structure_solution    'olex2.solve 1.3-beta (Bourhis et al., 2015)'
_refine_diff_density_max         0.988
_refine_diff_density_min         -0.930
_refine_diff_density_rms         0.091
_refine_ls_extinction_coef       .
_refine_ls_extinction_method     none
_refine_ls_goodness_of_fit_ref   1.097
_refine_ls_hydrogen_treatment    constr
_refine_ls_matrix_type           full
_refine_ls_number_parameters     1326
_refine_ls_number_reflns         21908
_refine_ls_number_restraints     1
_refine_ls_R_factor_all          0.0452
_refine_ls_R_factor_gt           0.0406
_refine_ls_restrained_S_all      1.119
_refine_ls_shift/su_max          0.004
_refine_ls_shift/su_mean         0.000
_refine_ls_structure_factor_coef Fsqd
_refine_ls_weighting_details     
;
 w=1/[\s^2^(Fo^2^)+(0.0346P)^2^+38.3699P]
 where P=(Fo^2^+2Fc^2^)/3
;
_refine_ls_weighting_scheme      calc
_refine_ls_wR_factor_gt          0.1011
_refine_ls_wR_factor_ref         0.1031
_refine_special_details          
;
 ?
;
_olex2_refinement_description    
;
1. Restrained distances
 H5B-H8D
 2.38 with sigma of 0.01
2. Uiso/Uaniso restraints and constraints
Uanis(C94) = Uanis(C94')
Uanis(N10) = Uanis(N10')
3. Others
 Sof(N10')=Sof(H10E)=Sof(H10F)=Sof(H93A)=Sof(C94')=Sof(H94C)=Sof(H94D)=1-FVAR(1)
 Sof(N10)=Sof(H10C)=Sof(H10D)=Sof(H93)=Sof(C94)=Sof(H94A)=Sof(H94B)=FVAR(1)
4.a Secondary CH2 refined with riding coordinates:
 C1(H1A,H1B), C2(H2A,H2B), C3(H3A,H3B), C4(H4A,H4B), C5(H5A,H5B), C6(H6A,H6B),
 C7(H7A,H7B), C8(H8A,H8B), C9(H9A,H9B), C10(H10A,H10B), C11(H11A,H11B),
 C12(H12A,H12B), C13(H13A,H13B), C14(H14A,H14B), C15(H15A,H15B), C16(H16A,H16B),
  C17(H17A,H17B), C18(H18A,H18B), C19(H19A,H19B), C20(H20A,H20B), C21(H21A,
 H21B), C22(H22A,H22B), C23(H23A,H23B), C24(H24A,H24B), C25(H25A,H25B),
 C26(H26A,H26B), C27(H27A,H27B), C28(H28A,H28B), C29(H29A,H29B), C30(H30A,H30B),
  C31(H31A,H31B), C32(H32A,H32B), C33(H33A,H33B), C34(H34A,H34B), C35(H35A,
 H35B), C36(H36A,H36B), C37(H37A,H37B), C38(H38A,H38B), C39(H39A,H39B),
 C40(H40A,H40B), C41(H41A,H41B), C42(H42A,H42B), C43(H43A,H43B), C44(H44A,H44B),
  C45(H45A,H45B), C46(H46A,H46B), C47(H47A,H47B), C48(H48A,H48B), C49(H49A,
 H49B), C50(H50A,H50B), C51(H51A,H51B), C52(H52A,H52B), C53(H53A,H53B),
 C54(H54A,H54B), C91(H91A,H91B), C92(H92A,H92B), C94(H94A,H94B), C94'(H94C,H94D)
4.b Aromatic/amide H refined with riding coordinates:
 C58(H58), C61(H61), C67(H67), C70(H70), C76(H76), C79(H79), C85(H85),
 C88(H88), C93(H93), C93(H93A), C95(H95), C96(H96), C97(H97), C98(H98),
 C101(H101)
4.c X=CH2 refined with riding coordinates:
 N7(H7C,H7D), N8(H8C,H8D), N9(H9C,H9D), N10(H10C,H10D), N10'(H10E,H10F)
4.d Idealised Me refined as rotating group:
 C57(H57A,H57B,H57C), C60(H60A,H60B,H60C), C63(H63A,H63B,H63C), C66(H66A,H66B,
 H66C), C69(H69A,H69B,H69C), C72(H72A,H72B,H72C), C75(H75A,H75B,H75C), C78(H78A,
 H78B,H78C), C81(H81A,H81B,H81C), C84(H84A,H84B,H84C), C87(H87A,H87B,H87C),
 C90(H90A,H90B,H90C), C100(H10G,H10H,H10I)
;
_atom_sites_solution_hydrogens   geom
_atom_sites_solution_primary     iterative
_atom_sites_solution_secondary   ?
loop_
_atom_site_label
_atom_site_type_symbol
_atom_site_fract_x
_atom_site_fract_y
_atom_site_fract_z
_atom_site_U_iso_or_equiv
_atom_site_adp_type
_atom_site_occupancy
_atom_site_site_symmetry_order
_atom_site_calc_flag
_atom_site_refinement_flags_posn
_atom_site_refinement_flags_adp
_atom_site_refinement_flags_occupancy
_atom_site_disorder_assembly
_atom_site_disorder_group
Nb1 Nb 0.05877(2) 0.83943(2) 0.29069(2) 0.01787(7) Uani 1 1 d . . . . .
As1 As -0.00022(2) 0.81711(2) 0.38726(2) 0.02025(9) Uani 1 1 d . . . . .
As2 As -0.08573(2) 0.86210(2) 0.31248(2) 0.02126(9) Uani 1 1 d . . . . .
As3 As -0.09257(2) 0.81475(2) 0.23000(2) 0.02149(9) Uani 1 1 d . . . . .
As4 As -0.02330(2) 0.85956(2) 0.17533(2) 0.02222(9) Uani 1 1 d . . . . .
As5 As 0.12789(2) 0.76825(2) 0.26906(2) 0.02242(9) Uani 1 1 d . . . . .
As6 As 0.20972(2) 0.81143(2) 0.34717(2) 0.02329(9) Uani 1 1 d . . . . .
As7 As 0.20382(2) 0.86713(2) 0.27656(2) 0.02402(9) Uani 1 1 d . . . . .
As8 As 0.12970(2) 0.91036(2) 0.33046(2) 0.02175(9) Uani 1 1 d . . . . .
Zn1 Zn 0.13139(3) 0.85476(2) 0.41341(2) 0.02229(11) Uani 1 1 d . . . . .
Zn2 Zn -0.00192(3) 0.76238(2) 0.30463(2) 0.02113(11) Uani 1 1 d . . . . .
Zn3 Zn 0.11177(3) 0.82439(2) 0.18570(2) 0.02422(11) Uani 1 1 d . . . . .
Zn4 Zn -0.00752(3) 0.91539(2) 0.25752(2) 0.02255(11) Uani 1 1 d . . . . .
K1 K 0.24232(5) 0.59748(3) 0.08731(4) 0.02893(18) Uani 1 1 d . . . . .
K2 K 0.53226(5) 0.73405(3) 0.23252(4) 0.02491(17) Uani 1 1 d . . . . .
K3 K 0.76574(6) 0.88914(3) 0.00500(4) 0.0351(2) Uani 1 1 d . . . . .
O1 O 0.0761(2) 0.59083(12) 0.07382(17) 0.0516(9) Uani 1 1 d . . . . .
O2 O 0.13813(19) 0.59646(11) -0.03176(15) 0.0450(8) Uani 1 1 d . . . . .
O3 O 0.31282(18) 0.55589(8) 0.19978(13) 0.0319(6) Uani 1 1 d . . . . .
O4 O 0.35824(17) 0.53745(8) 0.09117(12) 0.0301(6) Uani 1 1 d . . . . .
O5 O 0.24642(19) 0.67180(9) 0.14438(13) 0.0339(6) Uani 1 1 d . . . . .
O6 O 0.33239(17) 0.66354(8) 0.05294(12) 0.0289(6) Uani 1 1 d . . . . .
O7 O 0.43709(19) 0.69028(10) 0.29827(13) 0.0367(7) Uani 1 1 d . . . . .
O8 O 0.52479(17) 0.64760(8) 0.22806(12) 0.0304(6) Uani 1 1 d . . . . .
O9 O 0.63421(17) 0.77667(10) 0.33064(13) 0.0340(7) Uani 1 1 d . . . . .
O10 O 0.69479(16) 0.74475(9) 0.23479(12) 0.0275(6) Uani 1 1 d . . . . .
O11 O 0.42758(17) 0.80081(9) 0.19373(13) 0.0321(6) Uani 1 1 d . . . . .
O12 O 0.47205(17) 0.75055(8) 0.10734(12) 0.0282(6) Uani 1 1 d . . . . .
O13 O 0.64010(17) 0.84414(9) -0.07798(12) 0.0302(6) Uani 1 1 d . . . . .
O14 O 0.6537(2) 0.92951(10) -0.09609(15) 0.0502(9) Uani 1 1 d . . . . .
O15 O 0.74281(17) 0.85251(8) 0.10603(12) 0.0278(6) Uani 1 1 d . . . . .
O16 O 0.7226(2) 0.93658(9) 0.09973(15) 0.0438(8) Uani 1 1 d . . . . .
O17 O 0.89987(18) 0.84705(10) -0.01921(13) 0.0374(7) Uani 1 1 d . . . . .
O18 O 0.9035(2) 0.93260(11) -0.00587(14) 0.0544(10) Uani 1 1 d . . . . .
N1 N 0.1704(2) 0.60737(12) 0.19720(19) 0.0413(9) Uani 1 1 d . . . . .
N2 N 0.3116(2) 0.58867(11) -0.02094(15) 0.0301(7) Uani 1 1 d . . . . .
N3 N 0.4601(2) 0.77818(12) 0.32315(16) 0.0369(8) Uani 1 1 d . . . . .
N4 N 0.60049(19) 0.68854(10) 0.14295(14) 0.0243(7) Uani 1 1 d . . . . .
N5 N 0.76697(19) 0.79891(10) 0.00972(14) 0.0247(7) Uani 1 1 d . . . . .
N6 N 0.7568(3) 0.98202(13) -0.0042(2) 0.0679(16) Uani 1 1 d . . . . .
N7 N 0.1490(2) 0.40928(13) 0.08455(19) 0.0451(10) Uani 1 1 d . . . . .
H7C H 0.1442 0.4067 0.0461 0.054 Uiso 1 1 calc R U . . .
H7D H 0.1562 0.3883 0.1076 0.054 Uiso 1 1 calc R U . . .
N8 N 0.1958(3) 0.48295(14) 0.0304(2) 0.0567(12) Uani 1 1 d . . . . .
H8C H 0.2366 0.4668 0.0407 0.068 Uiso 1 1 calc R U . . .
H8D H 0.1933 0.5002 0.0017 0.068 Uiso 1 1 calc DR U . . .
N9 N 0.5486(4) 0.8718(2) 0.0244(3) 0.105(2) Uani 1 1 d . . . . .
H9C H 0.5894 0.8747 0.0554 0.127 Uiso 1 1 calc R U . . .
H9D H 0.5536 0.8577 -0.0063 0.127 Uiso 1 1 calc R U . . .
N10 N 0.5209(6) 0.9497(4) 0.0841(7) 0.151(6) Uani 0.720(8) 1 d . . P A 1
H10C H 0.5483 0.9555 0.0580 0.181 Uiso 0.720(8) 1 calc R U P A 1
H10D H 0.5235 0.9652 0.1149 0.181 Uiso 0.720(8) 1 calc R U P A 1
N10' N 0.4913(17) 0.9614(10) 0.0166(18) 0.151(6) Uani 0.280(8) 1 d . . P A 2
H10E H 0.5390 0.9639 0.0408 0.181 Uiso 0.280(8) 1 calc R U P A 2
H10F H 0.4666 0.9824 -0.0016 0.181 Uiso 0.280(8) 1 calc R U P A 2
C1 C 0.0919(4) 0.58668(19) 0.1815(3) 0.0602(15) Uani 1 1 d . . . . .
H1A H 0.0642 0.5921 0.2132 0.072 Uiso 1 1 calc R U . . .
H1B H 0.1017 0.5578 0.1813 0.072 Uiso 1 1 calc R U . . .
C2 C 0.0370(3) 0.5981(2) 0.1219(3) 0.0621(16) Uani 1 1 d . . . . .
H2A H -0.0128 0.5824 0.1149 0.075 Uiso 1 1 calc R U . . .
H2B H 0.0228 0.6265 0.1224 0.075 Uiso 1 1 calc R U . . .
C3 C 0.0303(3) 0.6060(2) 0.0169(3) 0.0637(17) Uani 1 1 d . . . . .
H3A H 0.0386 0.6350 0.0149 0.076 Uiso 1 1 calc R U . . .
H3B H -0.0272 0.6012 0.0128 0.076 Uiso 1 1 calc R U . . .
C4 C 0.0568(3) 0.5854(2) -0.0336(3) 0.0647(17) Uani 1 1 d . . . . .
H4A H 0.0532 0.5563 -0.0293 0.078 Uiso 1 1 calc R U . . .
H4B H 0.0213 0.5931 -0.0725 0.078 Uiso 1 1 calc R U . . .
C5 C 0.1681(3) 0.57420(17) -0.0750(2) 0.0492(13) Uani 1 1 d . . . . .
H5A H 0.1300 0.5763 -0.1147 0.059 Uiso 1 1 calc R U . . .
H5B H 0.1728 0.5459 -0.0634 0.059 Uiso 1 1 calc DR U . . .
C6 C 0.2480(3) 0.58961(16) -0.0786(2) 0.0417(11) Uani 1 1 d . . . . .
H6A H 0.2665 0.5738 -0.1086 0.050 Uiso 1 1 calc R U . . .
H6B H 0.2415 0.6173 -0.0931 0.050 Uiso 1 1 calc R U . . .
C7 C 0.2240(3) 0.58879(15) 0.2511(2) 0.0484(13) Uani 1 1 d . . . . .
H7A H 0.1932 0.5844 0.2813 0.058 Uiso 1 1 calc R U . . .
H7B H 0.2674 0.6076 0.2684 0.058 Uiso 1 1 calc R U . . .
C8 C 0.2611(3) 0.54913(15) 0.2391(2) 0.0469(12) Uani 1 1 d . . . . .
H8A H 0.2920 0.5376 0.2772 0.056 Uiso 1 1 calc R U . . .
H8B H 0.2184 0.5302 0.2204 0.056 Uiso 1 1 calc R U . . .
C9 C 0.3517(3) 0.51866(12) 0.19105(19) 0.0310(9) Uani 1 1 d . . . . .
H9A H 0.3109 0.4986 0.1735 0.037 Uiso 1 1 calc R U . . .
H9B H 0.3832 0.5086 0.2300 0.037 Uiso 1 1 calc R U . . .
C10 C 0.4062(3) 0.52562(12) 0.14966(19) 0.0303(9) Uani 1 1 d . . . . .
H10A H 0.4453 0.5466 0.1662 0.036 Uiso 1 1 calc R U . . .
H10B H 0.4358 0.5010 0.1461 0.036 Uiso 1 1 calc R U . . .
C11 C 0.4068(3) 0.54105(13) 0.0485(2) 0.0329(9) Uani 1 1 d . . . . .
H11A H 0.4372 0.5163 0.0479 0.040 Uiso 1 1 calc R U . . .
H11B H 0.4453 0.5631 0.0604 0.040 Uiso 1 1 calc R U . . .
C12 C 0.3522(3) 0.54916(13) -0.01434(19) 0.0339(9) Uani 1 1 d . . . . .
H12A H 0.3845 0.5473 -0.0440 0.041 Uiso 1 1 calc R U . . .
H12B H 0.3110 0.5282 -0.0239 0.041 Uiso 1 1 calc R U . . .
C13 C 0.1606(3) 0.65083(15) 0.2062(2) 0.0417(11) Uani 1 1 d . . . . .
H13A H 0.1488 0.6549 0.2455 0.050 Uiso 1 1 calc R U . . .
H13B H 0.1141 0.6605 0.1752 0.050 Uiso 1 1 calc R U . . .
C14 C 0.2336(3) 0.67586(14) 0.2037(2) 0.0371(10) Uani 1 1 d . . . . .
H14A H 0.2243 0.7040 0.2120 0.044 Uiso 1 1 calc R U . . .
H14B H 0.2811 0.6665 0.2341 0.044 Uiso 1 1 calc R U . . .
C15 C 0.2971(3) 0.70283(13) 0.1307(2) 0.0342(9) Uani 1 1 d . . . . .
H15A H 0.3523 0.6994 0.1551 0.041 Uiso 1 1 calc R U . . .
H15B H 0.2777 0.7291 0.1399 0.041 Uiso 1 1 calc R U . . .
C16 C 0.2950(3) 0.70033(12) 0.06461(19) 0.0307(9) Uani 1 1 d . . . . .
H16A H 0.2392 0.7012 0.0405 0.037 Uiso 1 1 calc R U . . .
H16B H 0.3237 0.7232 0.0532 0.037 Uiso 1 1 calc R U . . .
C17 C 0.3378(3) 0.66224(13) -0.00879(18) 0.0318(9) Uani 1 1 d . . . . .
H17A H 0.3741 0.6833 -0.0158 0.038 Uiso 1 1 calc R U . . .
H17B H 0.2846 0.6668 -0.0360 0.038 Uiso 1 1 calc R U . . .
C18 C 0.3697(3) 0.62146(13) -0.02132(18) 0.0301(9) Uani 1 1 d . . . . .
H18A H 0.3823 0.6221 -0.0607 0.036 Uiso 1 1 calc R U . . .
H18B H 0.4197 0.6159 0.0092 0.036 Uiso 1 1 calc R U . . .
C19 C 0.5252(3) 0.78897(19) 0.3769(2) 0.0481(13) Uani 1 1 d . . . . .
H19A H 0.5408 0.7650 0.4017 0.058 Uiso 1 1 calc R U . . .
H19B H 0.5041 0.8085 0.4010 0.058 Uiso 1 1 calc R U . . .
C20 C 0.5999(3) 0.80650(17) 0.3618(2) 0.0481(13) Uani 1 1 d . . . . .
H20A H 0.5853 0.8302 0.3362 0.058 Uiso 1 1 calc R U . . .
H20B H 0.6391 0.8145 0.3989 0.058 Uiso 1 1 calc R U . . .
C21 C 0.7086(3) 0.78991(15) 0.3190(2) 0.0366(10) Uani 1 1 d . . . . .
H21A H 0.7454 0.7991 0.3565 0.044 Uiso 1 1 calc R U . . .
H21B H 0.6984 0.8123 0.2905 0.044 Uiso 1 1 calc R U . . .
C22 C 0.7465(2) 0.75569(14) 0.29289(18) 0.0337(9) Uani 1 1 d . . . . .
H22A H 0.7995 0.7637 0.2882 0.040 Uiso 1 1 calc R U . . .
H22B H 0.7538 0.7327 0.3202 0.040 Uiso 1 1 calc R U . . .
C23 C 0.7328(2) 0.71463(13) 0.20679(19) 0.0316(9) Uani 1 1 d . . . . .
H23A H 0.7399 0.6901 0.2311 0.038 Uiso 1 1 calc R U . . .
H23B H 0.7860 0.7239 0.2044 0.038 Uiso 1 1 calc R U . . .
C24 C 0.6809(2) 0.70586(13) 0.14365(19) 0.0309(9) Uani 1 1 d . . . . .
H24A H 0.6730 0.7308 0.1203 0.037 Uiso 1 1 calc R U . . .
H24B H 0.7098 0.6871 0.1237 0.037 Uiso 1 1 calc R U . . .
C25 C 0.4006(3) 0.75147(17) 0.3410(2) 0.0443(12) Uani 1 1 d . . . . .
H25A H 0.3507 0.7515 0.3088 0.053 Uiso 1 1 calc R U . . .
H25B H 0.3880 0.7624 0.3773 0.053 Uiso 1 1 calc R U . . .
C26 C 0.4295(3) 0.70850(17) 0.3534(2) 0.0455(12) Uani 1 1 d . . . . .
H26A H 0.4817 0.7082 0.3831 0.055 Uiso 1 1 calc R U . . .
H26B H 0.3910 0.6934 0.3699 0.055 Uiso 1 1 calc R U . . .
C27 C 0.4565(3) 0.64844(15) 0.3073(2) 0.0421(11) Uani 1 1 d . . . . .
H27A H 0.4155 0.6350 0.3233 0.050 Uiso 1 1 calc R U . . .
H27B H 0.5086 0.6454 0.3367 0.050 Uiso 1 1 calc R U . . .
C28 C 0.4603(3) 0.62949(14) 0.2487(2) 0.0371(10) Uani 1 1 d . . . . .
H28A H 0.4698 0.6007 0.2544 0.045 Uiso 1 1 calc R U . . .
H28B H 0.4091 0.6334 0.2187 0.045 Uiso 1 1 calc R U . . .
C29 C 0.5371(3) 0.62718(13) 0.17582(19) 0.0333(9) Uani 1 1 d . . . . .
H29A H 0.4895 0.6301 0.1421 0.040 Uiso 1 1 calc R U . . .
H29B H 0.5460 0.5986 0.1845 0.040 Uiso 1 1 calc R U . . .
C30 C 0.6105(3) 0.64530(12) 0.1593(2) 0.0317(9) Uani 1 1 d . . . . .
H30A H 0.6575 0.6422 0.1935 0.038 Uiso 1 1 calc R U . . .
H30B H 0.6209 0.6304 0.1251 0.038 Uiso 1 1 calc R U . . .
C31 C 0.4184(3) 0.81519(15) 0.2953(2) 0.0395(11) Uani 1 1 d . . . . .
H31A H 0.4584 0.8364 0.2973 0.047 Uiso 1 1 calc R U . . .
H31B H 0.3811 0.8240 0.3188 0.047 Uiso 1 1 calc R U . . .
C32 C 0.3717(3) 0.80954(14) 0.2298(2) 0.0350(10) Uani 1 1 d . . . . .
H32A H 0.3333 0.7875 0.2268 0.042 Uiso 1 1 calc R U . . .
H32B H 0.3415 0.8340 0.2149 0.042 Uiso 1 1 calc R U . . .
C33 C 0.3896(3) 0.80434(13) 0.13067(19) 0.0322(9) Uani 1 1 d . . . . .
H33A H 0.3723 0.8320 0.1210 0.039 Uiso 1 1 calc R U . . .
H33B H 0.3420 0.7871 0.1201 0.039 Uiso 1 1 calc R U . . .
C34 C 0.4491(3) 0.79204(13) 0.0948(2) 0.0341(9) Uani 1 1 d . . . . .
H34A H 0.4245 0.7954 0.0516 0.041 Uiso 1 1 calc R U . . .
H34B H 0.4969 0.8091 0.1058 0.041 Uiso 1 1 calc R U . . .
C35 C 0.5172(3) 0.73589(13) 0.06604(18) 0.0296(9) Uani 1 1 d . . . . .
H35A H 0.5644 0.7529 0.0685 0.036 Uiso 1 1 calc R U . . .
H35B H 0.4836 0.7370 0.0246 0.036 Uiso 1 1 calc R U . . .
C36 C 0.5440(3) 0.69292(12) 0.08211(17) 0.0281(8) Uani 1 1 d . . . . .
H36A H 0.4963 0.6764 0.0804 0.034 Uiso 1 1 calc R U . . .
H36B H 0.5702 0.6827 0.0517 0.034 Uiso 1 1 calc R U . . .
C37 C 0.6900(2) 0.78234(13) -0.02741(17) 0.0285(8) Uani 1 1 d . . . . .
H37A H 0.6486 0.7848 -0.0049 0.034 Uiso 1 1 calc R U . . .
H37B H 0.6972 0.7538 -0.0345 0.034 Uiso 1 1 calc R U . . .
C38 C 0.6611(3) 0.80353(13) -0.08794(18) 0.0317(9) Uani 1 1 d . . . . .
H38A H 0.7038 0.8032 -0.1095 0.038 Uiso 1 1 calc R U . . .
H38B H 0.6141 0.7896 -0.1127 0.038 Uiso 1 1 calc R U . . .
C39 C 0.6112(3) 0.86435(14) -0.13501(18) 0.0372(10) Uani 1 1 d . . . . .
H39A H 0.5660 0.8494 -0.1603 0.045 Uiso 1 1 calc R U . . .
H39B H 0.6541 0.8657 -0.1562 0.045 Uiso 1 1 calc R U . . .
C40 C 0.5843(3) 0.90591(15) -0.1246(2) 0.0436(12) Uani 1 1 d . . . . .
H40A H 0.5566 0.9181 -0.1631 0.052 Uiso 1 1 calc R U . . .
H40B H 0.5467 0.9049 -0.0987 0.052 Uiso 1 1 calc R U . . .
C41 C 0.6303(4) 0.96981(16) -0.0851(3) 0.072(2) Uani 1 1 d . . . . .
H41A H 0.6003 0.9697 -0.0539 0.086 Uiso 1 1 calc R U . . .
H41B H 0.5958 0.9812 -0.1221 0.086 Uiso 1 1 calc R U . . .
C42 C 0.7065(5) 0.99450(17) -0.0645(3) 0.084(3) Uani 1 1 d . . . . .
H42A H 0.7385 0.9920 -0.0943 0.100 Uiso 1 1 calc R U . . .
H42B H 0.6919 1.0228 -0.0628 0.100 Uiso 1 1 calc R U . . .
C43 C 0.7782(2) 0.78807(12) 0.07390(17) 0.0243(8) Uani 1 1 d . . . . .
H43A H 0.8343 0.7932 0.0952 0.029 Uiso 1 1 calc R U . . .
H43B H 0.7684 0.7593 0.0766 0.029 Uiso 1 1 calc R U . . .
C44 C 0.7236(2) 0.81070(11) 0.10583(18) 0.0257(8) Uani 1 1 d . . . . .
H44A H 0.6671 0.8064 0.0847 0.031 Uiso 1 1 calc R U . . .
H44B H 0.7320 0.8010 0.1473 0.031 Uiso 1 1 calc R U . . .
C45 C 0.7169(3) 0.87432(13) 0.15161(19) 0.0320(9) Uani 1 1 d . . . . .
H45A H 0.7343 0.8605 0.1905 0.038 Uiso 1 1 calc R U . . .
H45B H 0.6580 0.8762 0.1411 0.038 Uiso 1 1 calc R U . . .
C46 C 0.7535(3) 0.91571(14) 0.1560(2) 0.0389(10) Uani 1 1 d . . . . .
H46A H 0.7400 0.9306 0.1890 0.047 Uiso 1 1 calc R U . . .
H46B H 0.8122 0.9137 0.1644 0.047 Uiso 1 1 calc R U . . .
C47 C 0.7530(4) 0.97695(15) 0.1050(3) 0.0620(17) Uani 1 1 d . . . . .
H47A H 0.8119 0.9767 0.1167 0.074 Uiso 1 1 calc R U . . .
H47B H 0.7339 0.9913 0.1360 0.074 Uiso 1 1 calc R U . . .
C48 C 0.7231(5) 0.99790(16) 0.0441(3) 0.076(2) Uani 1 1 d . . . . .
H48A H 0.6644 0.9956 0.0315 0.091 Uiso 1 1 calc R U . . .
H48B H 0.7364 1.0264 0.0493 0.091 Uiso 1 1 calc R U . . .
C49 C 0.8353(2) 0.78332(14) -0.01245(18) 0.0307(9) Uani 1 1 d . . . . .
H49A H 0.8195 0.7828 -0.0566 0.037 Uiso 1 1 calc R U . . .
H49B H 0.8464 0.7557 0.0016 0.037 Uiso 1 1 calc R U . . .
C50 C 0.9118(3) 0.80775(14) 0.00804(18) 0.0339(10) Uani 1 1 d . . . . .
H50A H 0.9260 0.8103 0.0521 0.041 Uiso 1 1 calc R U . . .
H50B H 0.9561 0.7942 -0.0037 0.041 Uiso 1 1 calc R U . . .
C51 C 0.9735(3) 0.86976(18) -0.0022(2) 0.0487(14) Uani 1 1 d . . . . .
H51A H 1.0163 0.8559 -0.0155 0.058 Uiso 1 1 calc R U . . .
H51B H 0.9903 0.8726 0.0418 0.058 Uiso 1 1 calc R U . . .
C52 C 0.9592(4) 0.9103(2) -0.0311(2) 0.0612(18) Uani 1 1 d . . . . .
H52A H 1.0102 0.9248 -0.0244 0.073 Uiso 1 1 calc R U . . .
H52B H 0.9372 0.9073 -0.0747 0.073 Uiso 1 1 calc R U . . .
C53 C 0.8880(4) 0.9722(2) -0.0311(3) 0.076(2) Uani 1 1 d . . . . .
H53A H 0.8580 0.9703 -0.0735 0.092 Uiso 1 1 calc R U . . .
H53B H 0.9392 0.9857 -0.0296 0.092 Uiso 1 1 calc R U . . .
C54 C 0.8401(4) 0.99640(18) 0.0036(3) 0.076(2) Uani 1 1 d . . . . .
H54A H 0.8678 0.9956 0.0465 0.091 Uiso 1 1 calc R U . . .
H54B H 0.8386 1.0244 -0.0097 0.091 Uiso 1 1 calc R U . . .
C55 C 0.1865(2) 0.87994(11) 0.49344(16) 0.0228(8) Uani 1 1 d . . . . .
C56 C 0.2628(2) 0.86952(12) 0.52999(17) 0.0251(8) Uani 1 1 d . . . . .
C57 C 0.3066(3) 0.83219(13) 0.51666(19) 0.0327(9) Uani 1 1 d . . . . .
H57A H 0.3318 0.8378 0.4841 0.049 Uiso 1 1 calc R U . . .
H57B H 0.2683 0.8105 0.5050 0.049 Uiso 1 1 calc R U . . .
H57C H 0.3474 0.8246 0.5525 0.049 Uiso 1 1 calc R U . . .
C58 C 0.3011(3) 0.89379(13) 0.57943(17) 0.0285(9) Uani 1 1 d . . . . .
H58 H 0.3521 0.8862 0.6029 0.034 Uiso 1 1 calc R U . . .
C59 C 0.2657(3) 0.92860(13) 0.59449(17) 0.0300(9) Uani 1 1 d . . . . .
C60 C 0.3108(3) 0.95654(15) 0.6446(2) 0.0437(11) Uani 1 1 d . . . . .
H60A H 0.3199 0.9821 0.6274 0.066 Uiso 1 1 calc R U . . .
H60B H 0.3621 0.9446 0.6646 0.066 Uiso 1 1 calc R U . . .
H60C H 0.2790 0.9606 0.6737 0.066 Uiso 1 1 calc R U . . .
C61 C 0.1879(2) 0.93838(12) 0.56016(17) 0.0271(8) Uani 1 1 d . . . . .
H61 H 0.1617 0.9610 0.5706 0.033 Uiso 1 1 calc R U . . .
C62 C 0.1490(2) 0.91487(12) 0.51054(17) 0.0244(8) Uani 1 1 d . . . . .
C63 C 0.0672(2) 0.92786(13) 0.47285(19) 0.0307(9) Uani 1 1 d . . . . .
H63A H 0.0721 0.9370 0.4338 0.046 Uiso 1 1 calc R U . . .
H63B H 0.0468 0.9495 0.4932 0.046 Uiso 1 1 calc R U . . .
H63C H 0.0302 0.9054 0.4675 0.046 Uiso 1 1 calc R U . . .
C64 C -0.0519(2) 0.70728(12) 0.30489(16) 0.0230(8) Uani 1 1 d . . . . .
C65 C -0.0651(2) 0.68319(12) 0.25167(17) 0.0242(8) Uani 1 1 d . . . . .
C66 C -0.0477(2) 0.70009(13) 0.19469(17) 0.0289(9) Uani 1 1 d . . . . .
H66A H -0.0791 0.7242 0.1828 0.043 Uiso 1 1 calc R U . . .
H66B H -0.0618 0.6804 0.1626 0.043 Uiso 1 1 calc R U . . .
H66C H 0.0091 0.7064 0.2023 0.043 Uiso 1 1 calc R U . . .
C67 C -0.0947(2) 0.64378(13) 0.25119(18) 0.0304(9) Uani 1 1 d . . . . .
H67 H -0.1021 0.6285 0.2158 0.037 Uiso 1 1 calc R U . . .
C68 C -0.1135(3) 0.62650(13) 0.3021(2) 0.0339(9) Uani 1 1 d . . . . .
C69 C -0.1426(4) 0.58326(15) 0.3021(3) 0.0517(13) Uani 1 1 d . . . . .
H69A H -0.1956 0.5808 0.2748 0.077 Uiso 1 1 calc R U . . .
H69B H -0.1452 0.5759 0.3425 0.077 Uiso 1 1 calc R U . . .
H69C H -0.1054 0.5656 0.2890 0.077 Uiso 1 1 calc R U . . .
C70 C -0.1026(2) 0.65049(13) 0.35400(19) 0.0303(9) Uani 1 1 d . . . . .
H70 H -0.1158 0.6400 0.3883 0.036 Uiso 1 1 calc R U . . .
C71 C -0.0723(2) 0.68991(12) 0.35592(17) 0.0259(8) Uani 1 1 d . . . . .
C72 C -0.0615(3) 0.71280(13) 0.41482(18) 0.0310(9) Uani 1 1 d . . . . .
H72A H -0.0825 0.6970 0.4430 0.046 Uiso 1 1 calc R U . . .
H72B H -0.0902 0.7380 0.4072 0.046 Uiso 1 1 calc R U . . .
H72C H -0.0047 0.7180 0.4319 0.046 Uiso 1 1 calc R U . . .
C73 C 0.1449(2) 0.81882(12) 0.10710(17) 0.0262(8) Uani 1 1 d . . . . .
C74 C 0.1801(2) 0.85100(12) 0.08197(18) 0.0282(8) Uani 1 1 d . . . . .
C75 C 0.1943(3) 0.89168(14) 0.1136(2) 0.0399(11) Uani 1 1 d . . . . .
H75A H 0.1431 0.9029 0.1162 0.060 Uiso 1 1 calc R U . . .
H75B H 0.2199 0.9096 0.0909 0.060 Uiso 1 1 calc R U . . .
H75C H 0.2288 0.8883 0.1539 0.060 Uiso 1 1 calc R U . . .
C76 C 0.2007(3) 0.84698(13) 0.02616(18) 0.0309(9) Uani 1 1 d . . . . .
H76 H 0.2242 0.8687 0.0110 0.037 Uiso 1 1 calc R U . . .
C77 C 0.1867(3) 0.81110(14) -0.00711(18) 0.0324(9) Uani 1 1 d . . . . .
C78 C 0.2097(3) 0.80682(17) -0.0670(2) 0.0448(12) Uani 1 1 d . . . . .
H78A H 0.1624 0.7996 -0.0984 0.067 Uiso 1 1 calc R U . . .
H78B H 0.2501 0.7861 -0.0635 0.067 Uiso 1 1 calc R U . . .
H78C H 0.2310 0.8320 -0.0772 0.067 Uiso 1 1 calc R U . . .
C79 C 0.1503(3) 0.77975(13) 0.01672(18) 0.0303(9) Uani 1 1 d . . . . .
H79 H 0.1393 0.7557 -0.0051 0.036 Uiso 1 1 calc R U . . .
C80 C 0.1294(2) 0.78292(12) 0.07265(17) 0.0264(8) Uani 1 1 d . . . . .
C81 C 0.0878(3) 0.74779(13) 0.09407(18) 0.0328(9) Uani 1 1 d . . . . .
H81A H 0.1161 0.7409 0.1350 0.049 Uiso 1 1 calc R U . . .
H81B H 0.0879 0.7250 0.0679 0.049 Uiso 1 1 calc R U . . .
H81C H 0.0327 0.7550 0.0930 0.049 Uiso 1 1 calc R U . . .
C82 C -0.0490(2) 0.97082(12) 0.23056(17) 0.0247(8) Uani 1 1 d . . . . .
C83 C -0.1022(2) 0.99315(12) 0.25684(17) 0.0244(8) Uani 1 1 d . . . . .
C84 C -0.1281(3) 0.97683(13) 0.31128(19) 0.0318(9) Uani 1 1 d . . . . .
H84A H -0.1641 0.9543 0.2989 0.048 Uiso 1 1 calc R U . . .
H84B H -0.1556 0.9977 0.3278 0.048 Uiso 1 1 calc R U . . .
H84C H -0.0810 0.9682 0.3417 0.048 Uiso 1 1 calc R U . . .
C85 C -0.1317(2) 1.03093(12) 0.23329(19) 0.0295(9) Uani 1 1 d . . . . .
H85 H -0.1674 1.0449 0.2510 0.035 Uiso 1 1 calc R U . . .
C86 C -0.1087(2) 1.04816(12) 0.18377(19) 0.0300(9) Uani 1 1 d . . . . .
C87 C -0.1455(3) 1.08754(13) 0.1561(2) 0.0419(11) Uani 1 1 d . . . . .
H87A H -0.2028 1.0840 0.1389 0.063 Uiso 1 1 calc R U . . .
H87B H -0.1201 1.0957 0.1246 0.063 Uiso 1 1 calc R U . . .
H87C H -0.1371 1.1080 0.1870 0.063 Uiso 1 1 calc R U . . .
C88 C -0.0526(3) 1.02725(12) 0.16015(18) 0.0308(9) Uani 1 1 d . . . . .
H88 H -0.0339 1.0389 0.1288 0.037 Uiso 1 1 calc R U . . .
C89 C -0.0235(2) 0.98919(12) 0.18226(17) 0.0267(8) Uani 1 1 d . . . . .
C90 C 0.0356(3) 0.96727(13) 0.15324(19) 0.0344(9) Uani 1 1 d . . . . .
H90A H 0.0069 0.9472 0.1254 0.052 Uiso 1 1 calc R U . . .
H90B H 0.0767 0.9544 0.1844 0.052 Uiso 1 1 calc R U . . .
H90C H 0.0605 0.9863 0.1316 0.052 Uiso 1 1 calc R U . . .
C91 C 0.1447(3) 0.44922(16) 0.1106(2) 0.0490(12) Uani 1 1 d . . . . .
H91A H 0.1948 0.4547 0.1411 0.059 Uiso 1 1 calc R U . . .
H91B H 0.1002 0.4500 0.1303 0.059 Uiso 1 1 calc R U . . .
C92 C 0.1318(3) 0.48107(17) 0.0612(3) 0.0555(14) Uani 1 1 d . . . . .
H92A H 0.0810 0.4756 0.0315 0.067 Uiso 1 1 calc R U . . .
H92B H 0.1269 0.5073 0.0792 0.067 Uiso 1 1 calc R U . . .
C93 C 0.4709(5) 0.8906(3) 0.0241(5) 0.103(3) Uani 1 1 d . . . . .
H93 H 0.4256 0.8881 -0.0087 0.123 Uiso 0.720(8) 1 calc R U P A 1
H93A H 0.4293 0.8759 0.0339 0.123 Uiso 0.280(8) 1 calc R U P A 2
C94 C 0.4690(8) 0.9127(4) 0.0758(6) 0.099(4) Uani 0.720(8) 1 d . . P A 1
H94A H 0.4869 0.8955 0.1113 0.119 Uiso 0.720(8) 1 calc R U P A 1
H94B H 0.4133 0.9206 0.0734 0.119 Uiso 0.720(8) 1 calc R U P A 1
C94' C 0.461(2) 0.9306(11) 0.0087(15) 0.099(4) Uani 0.280(8) 1 d . . P A 2
H94C H 0.4479 0.9290 -0.0354 0.119 Uiso 0.280(8) 1 calc R U P A 2
H94D H 0.4096 0.9363 0.0181 0.119 Uiso 0.280(8) 1 calc R U P A 2
C95 C 0.5447(6) 0.8916(3) 0.2351(4) 0.100(3) Uani 1 1 d . . . . .
H95 H 0.5508 0.8639 0.2301 0.120 Uiso 1 1 calc R U . . .
C96 C 0.6117(6) 0.9159(3) 0.2526(4) 0.090(2) Uani 1 1 d . . . . .
H96 H 0.6638 0.9051 0.2605 0.109 Uiso 1 1 calc R U . . .
C97 C 0.5997(7) 0.9584(3) 0.2586(4) 0.101(3) Uani 1 1 d . . . . .
H97 H 0.6441 0.9758 0.2686 0.121 Uiso 1 1 calc R U . . .
C98 C 0.5227(6) 0.9734(2) 0.2497(4) 0.085(2) Uani 1 1 d . . . . .
H98 H 0.5157 1.0010 0.2545 0.102 Uiso 1 1 calc R U . . .
C99 C 0.4555(6) 0.9491(2) 0.2338(4) 0.086(2) Uani 1 1 d . . . . .
C100 C 0.3724(6) 0.9644(3) 0.2239(4) 0.118(3) Uani 1 1 d . . . . .
H10G H 0.3390 0.9528 0.1873 0.177 Uiso 1 1 calc R U . . .
H10H H 0.3726 0.9933 0.2198 0.177 Uiso 1 1 calc R U . . .
H10I H 0.3512 0.9573 0.2579 0.177 Uiso 1 1 calc R U . . .
C101 C 0.4651(6) 0.9090(3) 0.2245(5) 0.102(3) Uani 1 1 d . . . . .
H101 H 0.4195 0.8926 0.2111 0.123 Uiso 1 1 calc R U . . .

loop_
_atom_site_aniso_label
_atom_site_aniso_U_11
_atom_site_aniso_U_22
_atom_site_aniso_U_33
_atom_site_aniso_U_23
_atom_site_aniso_U_13
_atom_site_aniso_U_12
Nb1 0.01793(14) 0.02039(15) 0.01491(14) -0.00036(10) 0.00337(11) 0.00195(11)
As1 0.0221(2) 0.0220(2) 0.01657(18) -0.00103(15) 0.00455(15) 0.00033(15)
As2 0.0202(2) 0.0231(2) 0.02080(19) -0.00010(15) 0.00578(16) 0.00311(16)
As3 0.0205(2) 0.0239(2) 0.01840(19) -0.00018(15) 0.00162(15) 0.00154(16)
As4 0.0249(2) 0.0252(2) 0.01578(18) 0.00093(15) 0.00364(16) 0.00281(16)
As5 0.0247(2) 0.0233(2) 0.01979(19) -0.00029(15) 0.00651(16) 0.00485(16)
As6 0.0196(2) 0.0287(2) 0.02076(19) 0.00026(16) 0.00362(16) 0.00443(16)
As7 0.0212(2) 0.0293(2) 0.0225(2) -0.00054(16) 0.00718(16) -0.00007(17)
As8 0.0220(2) 0.0219(2) 0.02073(19) -0.00071(15) 0.00408(16) -0.00030(16)
Zn1 0.0224(2) 0.0248(3) 0.0178(2) -0.00168(19) 0.00165(19) 0.0000(2)
Zn2 0.0227(2) 0.0217(2) 0.0180(2) -0.00044(18) 0.00331(19) 0.00125(19)
Zn3 0.0273(3) 0.0280(3) 0.0191(2) -0.0005(2) 0.0092(2) 0.0025(2)
Zn4 0.0238(3) 0.0227(2) 0.0207(2) 0.00163(19) 0.0047(2) 0.0038(2)
K1 0.0256(4) 0.0302(4) 0.0315(4) -0.0003(3) 0.0080(3) 0.0028(3)
K2 0.0215(4) 0.0306(4) 0.0230(4) 0.0006(3) 0.0062(3) 0.0022(3)
K3 0.0398(5) 0.0308(5) 0.0292(4) 0.0036(4) -0.0016(4) -0.0110(4)
O1 0.0304(17) 0.063(2) 0.064(2) -0.0140(18) 0.0168(16) 0.0010(16)
O2 0.0281(16) 0.061(2) 0.0422(18) -0.0137(16) 0.0008(14) -0.0043(15)
O3 0.0403(17) 0.0245(14) 0.0348(15) 0.0034(12) 0.0172(13) 0.0069(12)
O4 0.0305(15) 0.0311(15) 0.0308(14) 0.0030(12) 0.0118(12) 0.0050(12)
O5 0.0410(17) 0.0307(15) 0.0352(15) -0.0045(12) 0.0192(13) -0.0003(13)
O6 0.0342(15) 0.0282(14) 0.0249(14) 0.0030(11) 0.0083(12) 0.0058(12)
O7 0.0389(17) 0.0464(18) 0.0281(15) 0.0088(13) 0.0148(13) 0.0067(14)
O8 0.0343(16) 0.0301(15) 0.0293(14) 0.0032(12) 0.0125(12) -0.0036(12)
O9 0.0233(14) 0.0474(18) 0.0313(15) -0.0069(13) 0.0069(12) -0.0016(13)
O10 0.0205(13) 0.0360(15) 0.0256(13) 0.0009(11) 0.0053(11) 0.0031(11)
O11 0.0286(15) 0.0377(16) 0.0299(14) -0.0006(12) 0.0075(12) 0.0068(12)
O12 0.0322(15) 0.0270(14) 0.0265(14) 0.0055(11) 0.0093(11) 0.0055(12)
O13 0.0356(16) 0.0330(15) 0.0195(13) 0.0005(11) 0.0024(11) -0.0052(12)
O14 0.052(2) 0.0364(18) 0.0468(19) 0.0101(15) -0.0176(16) -0.0151(16)
O15 0.0307(15) 0.0266(14) 0.0262(14) -0.0017(11) 0.0075(11) -0.0025(11)
O16 0.0470(19) 0.0244(15) 0.0466(18) -0.0041(13) -0.0132(15) -0.0016(14)
O17 0.0297(16) 0.0551(19) 0.0266(15) 0.0023(13) 0.0057(12) -0.0156(14)
O18 0.072(3) 0.055(2) 0.0293(16) 0.0106(15) -0.0002(17) -0.0363(19)
N1 0.043(2) 0.040(2) 0.049(2) 0.0056(18) 0.0255(19) 0.0104(18)
N2 0.0312(18) 0.0343(19) 0.0236(16) -0.0023(14) 0.0048(14) -0.0008(15)
N3 0.0291(19) 0.053(2) 0.0300(18) -0.0056(17) 0.0090(15) 0.0080(17)
N4 0.0255(17) 0.0235(16) 0.0256(16) 0.0032(13) 0.0098(13) 0.0011(13)
N5 0.0231(16) 0.0301(17) 0.0205(15) -0.0019(13) 0.0049(13) -0.0049(13)
N6 0.086(4) 0.034(2) 0.057(3) 0.015(2) -0.032(3) -0.019(2)
N7 0.043(2) 0.047(2) 0.039(2) 0.0001(18) -0.0011(18) -0.0013(19)
N8 0.048(3) 0.061(3) 0.063(3) 0.002(2) 0.018(2) -0.001(2)
N9 0.090(5) 0.150(7) 0.073(4) -0.019(4) 0.014(4) 0.031(5)
N10 0.077(7) 0.140(10) 0.207(14) -0.104(10) -0.018(7) 0.033(6)
N10' 0.077(7) 0.140(10) 0.207(14) -0.104(10) -0.018(7) 0.033(6)
C1 0.057(3) 0.061(4) 0.077(4) 0.002(3) 0.043(3) 0.002(3)
C2 0.038(3) 0.070(4) 0.087(4) -0.015(3) 0.032(3) -0.001(3)
C3 0.031(3) 0.090(5) 0.065(4) -0.017(3) 0.003(3) 0.007(3)
C4 0.033(3) 0.099(5) 0.059(3) -0.022(3) 0.005(2) -0.012(3)
C5 0.040(3) 0.065(3) 0.039(3) -0.017(2) 0.003(2) -0.009(2)
C6 0.044(3) 0.051(3) 0.027(2) -0.005(2) 0.0035(19) -0.004(2)
C7 0.067(3) 0.044(3) 0.046(3) 0.012(2) 0.037(3) 0.022(2)
C8 0.062(3) 0.038(3) 0.052(3) 0.013(2) 0.034(3) 0.012(2)
C9 0.037(2) 0.023(2) 0.033(2) 0.0016(16) 0.0101(18) 0.0064(17)
C10 0.029(2) 0.026(2) 0.035(2) -0.0003(17) 0.0060(17) 0.0043(17)
C11 0.033(2) 0.030(2) 0.042(2) 0.0024(18) 0.0195(19) 0.0060(18)
C12 0.040(2) 0.032(2) 0.034(2) -0.0075(18) 0.0175(19) -0.0002(19)
C13 0.046(3) 0.045(3) 0.042(3) 0.011(2) 0.024(2) 0.020(2)
C14 0.043(3) 0.037(2) 0.033(2) -0.0007(18) 0.0120(19) 0.014(2)
C15 0.038(2) 0.028(2) 0.039(2) -0.0046(18) 0.0145(19) -0.0001(18)
C16 0.029(2) 0.026(2) 0.036(2) 0.0030(17) 0.0060(17) 0.0017(17)
C17 0.035(2) 0.035(2) 0.024(2) 0.0059(17) 0.0042(17) 0.0023(18)
C18 0.033(2) 0.034(2) 0.0252(19) 0.0029(17) 0.0096(17) -0.0018(18)
C19 0.034(2) 0.080(4) 0.029(2) -0.020(2) 0.0054(19) 0.009(2)
C20 0.030(2) 0.065(3) 0.043(3) -0.025(2) -0.002(2) 0.007(2)
C21 0.027(2) 0.050(3) 0.032(2) -0.008(2) 0.0042(18) -0.0074(19)
C22 0.024(2) 0.050(3) 0.027(2) 0.0027(19) 0.0051(17) -0.0018(19)
C23 0.024(2) 0.035(2) 0.038(2) 0.0044(18) 0.0116(17) 0.0057(17)
C24 0.028(2) 0.037(2) 0.032(2) 0.0011(17) 0.0141(17) 0.0011(17)
C25 0.036(2) 0.066(3) 0.037(2) -0.003(2) 0.020(2) 0.006(2)
C26 0.045(3) 0.065(3) 0.034(2) 0.006(2) 0.023(2) 0.007(2)
C27 0.040(3) 0.049(3) 0.043(3) 0.020(2) 0.020(2) 0.005(2)
C28 0.036(2) 0.035(2) 0.043(2) 0.0121(19) 0.015(2) -0.0018(19)
C29 0.045(3) 0.025(2) 0.031(2) 0.0018(17) 0.0110(19) -0.0015(18)
C30 0.037(2) 0.024(2) 0.035(2) 0.0013(17) 0.0115(18) 0.0066(17)
C31 0.030(2) 0.050(3) 0.038(2) -0.014(2) 0.0092(19) 0.005(2)
C32 0.022(2) 0.044(2) 0.038(2) -0.0042(19) 0.0056(18) 0.0096(18)
C33 0.034(2) 0.028(2) 0.034(2) 0.0046(17) 0.0072(18) 0.0060(17)
C34 0.041(2) 0.028(2) 0.034(2) 0.0088(17) 0.0113(19) 0.0076(18)
C35 0.033(2) 0.034(2) 0.0232(19) 0.0036(16) 0.0089(17) 0.0009(17)
C36 0.033(2) 0.032(2) 0.0207(18) 0.0000(16) 0.0083(16) 0.0007(17)
C37 0.026(2) 0.033(2) 0.026(2) -0.0068(16) 0.0063(16) -0.0065(17)
C38 0.032(2) 0.038(2) 0.0237(19) -0.0092(17) 0.0045(17) -0.0048(18)
C39 0.041(3) 0.046(3) 0.0198(19) 0.0056(18) -0.0027(18) -0.015(2)
C40 0.040(3) 0.043(3) 0.038(2) 0.009(2) -0.009(2) -0.013(2)
C41 0.082(4) 0.036(3) 0.069(4) 0.013(3) -0.034(3) -0.004(3)
C42 0.111(6) 0.033(3) 0.071(4) 0.021(3) -0.043(4) -0.020(3)
C43 0.026(2) 0.0253(19) 0.0228(18) 0.0007(15) 0.0083(15) -0.0021(15)
C44 0.027(2) 0.0245(19) 0.0263(19) -0.0013(15) 0.0084(16) -0.0008(16)
C45 0.026(2) 0.036(2) 0.033(2) -0.0069(18) 0.0060(17) 0.0043(17)
C46 0.036(2) 0.035(2) 0.039(2) -0.0078(19) -0.0041(19) 0.0057(19)
C47 0.079(4) 0.030(3) 0.060(3) -0.005(2) -0.016(3) -0.011(3)
C48 0.096(5) 0.026(3) 0.079(4) 0.003(3) -0.029(4) -0.004(3)
C49 0.030(2) 0.040(2) 0.0238(19) -0.0044(17) 0.0090(17) -0.0009(18)
C50 0.028(2) 0.054(3) 0.0212(19) 0.0025(18) 0.0086(16) -0.0010(19)
C51 0.036(3) 0.083(4) 0.028(2) -0.005(2) 0.009(2) -0.030(3)
C52 0.068(4) 0.088(4) 0.027(2) 0.000(3) 0.012(2) -0.049(3)
C53 0.099(5) 0.070(4) 0.041(3) 0.023(3) -0.019(3) -0.059(4)
C54 0.103(5) 0.043(3) 0.053(3) 0.017(3) -0.034(4) -0.040(3)
C55 0.0245(19) 0.0239(18) 0.0196(17) 0.0012(14) 0.0046(15) -0.0022(15)
C56 0.029(2) 0.0247(19) 0.0212(18) 0.0029(15) 0.0059(16) -0.0001(16)
C57 0.035(2) 0.032(2) 0.027(2) 0.0000(17) -0.0007(17) 0.0054(18)
C58 0.029(2) 0.034(2) 0.0180(18) 0.0012(16) -0.0023(15) -0.0012(17)
C59 0.038(2) 0.031(2) 0.0189(18) -0.0005(16) 0.0026(17) -0.0054(18)
C60 0.057(3) 0.038(3) 0.029(2) -0.0084(19) -0.004(2) -0.005(2)
C61 0.034(2) 0.0258(19) 0.0229(19) -0.0014(15) 0.0105(16) -0.0007(17)
C62 0.027(2) 0.0271(19) 0.0208(18) 0.0027(15) 0.0087(15) -0.0011(16)
C63 0.030(2) 0.031(2) 0.033(2) -0.0048(17) 0.0101(17) 0.0032(17)
C64 0.0171(17) 0.0271(19) 0.0224(18) -0.0024(15) 0.0005(14) 0.0045(15)
C65 0.0172(18) 0.031(2) 0.0224(18) -0.0028(15) 0.0002(14) 0.0042(15)
C66 0.028(2) 0.035(2) 0.0217(18) -0.0073(16) 0.0028(16) 0.0023(17)
C67 0.029(2) 0.032(2) 0.028(2) -0.0115(17) 0.0025(17) -0.0017(17)
C68 0.033(2) 0.031(2) 0.037(2) -0.0077(18) 0.0090(19) -0.0087(18)
C69 0.064(3) 0.039(3) 0.058(3) -0.012(2) 0.026(3) -0.020(2)
C70 0.028(2) 0.033(2) 0.030(2) -0.0023(17) 0.0085(17) -0.0037(17)
C71 0.025(2) 0.027(2) 0.0239(19) -0.0011(15) 0.0024(15) -0.0014(16)
C72 0.040(2) 0.031(2) 0.0242(19) -0.0013(16) 0.0109(17) -0.0057(18)
C73 0.025(2) 0.031(2) 0.0226(18) 0.0021(16) 0.0060(15) 0.0068(16)
C74 0.032(2) 0.029(2) 0.0248(19) 0.0024(16) 0.0091(16) 0.0050(17)
C75 0.059(3) 0.032(2) 0.032(2) -0.0001(18) 0.019(2) -0.005(2)
C76 0.030(2) 0.039(2) 0.025(2) 0.0064(17) 0.0108(17) 0.0003(18)
C77 0.030(2) 0.045(2) 0.0221(19) 0.0020(17) 0.0069(17) 0.0117(19)
C78 0.052(3) 0.058(3) 0.029(2) -0.001(2) 0.020(2) 0.010(2)
C79 0.032(2) 0.035(2) 0.0227(19) -0.0015(16) 0.0051(16) 0.0111(18)
C80 0.028(2) 0.033(2) 0.0190(18) -0.0004(15) 0.0062(15) 0.0065(17)
C81 0.041(2) 0.033(2) 0.025(2) -0.0018(17) 0.0076(18) 0.0002(19)
C82 0.0256(19) 0.0235(19) 0.0229(18) 0.0001(15) 0.0020(15) -0.0006(15)
C83 0.0229(19) 0.0246(19) 0.0244(19) -0.0006(15) 0.0033(15) 0.0030(15)
C84 0.033(2) 0.031(2) 0.033(2) -0.0004(17) 0.0133(18) 0.0080(18)
C85 0.025(2) 0.025(2) 0.036(2) -0.0038(17) 0.0034(17) 0.0022(16)
C86 0.029(2) 0.0226(19) 0.032(2) 0.0049(16) -0.0046(17) -0.0025(16)
C87 0.041(3) 0.027(2) 0.050(3) 0.008(2) -0.003(2) 0.0017(19)
C88 0.034(2) 0.029(2) 0.026(2) 0.0033(16) -0.0003(17) -0.0082(17)
C89 0.027(2) 0.0259(19) 0.0254(19) 0.0017(15) 0.0036(16) -0.0037(16)
C90 0.045(3) 0.033(2) 0.030(2) 0.0039(17) 0.0181(19) -0.0016(19)
C91 0.037(3) 0.055(3) 0.055(3) -0.016(2) 0.012(2) -0.007(2)
C92 0.043(3) 0.045(3) 0.078(4) -0.012(3) 0.015(3) 0.000(2)
C93 0.079(5) 0.102(7) 0.126(7) -0.028(6) 0.023(5) 0.019(5)
C94 0.094(8) 0.118(10) 0.089(7) -0.024(7) 0.028(6) 0.019(7)
C94' 0.094(8) 0.118(10) 0.089(7) -0.024(7) 0.028(6) 0.019(7)
C95 0.112(7) 0.073(5) 0.127(7) -0.015(5) 0.053(6) -0.025(5)
C96 0.106(6) 0.090(6) 0.087(5) -0.022(4) 0.046(5) -0.018(5)
C97 0.128(8) 0.088(6) 0.098(6) -0.041(5) 0.050(6) -0.040(6)
C98 0.096(6) 0.063(4) 0.091(5) -0.020(4) 0.013(5) -0.012(4)
C99 0.117(7) 0.075(5) 0.080(5) 0.011(4) 0.053(5) 0.024(5)
C100 0.129(9) 0.135(9) 0.100(7) 0.001(6) 0.048(6) -0.006(7)
C101 0.108(7) 0.084(6) 0.131(8) -0.011(5) 0.058(6) -0.027(5)

_geom_special_details            
;
 All esds (except the esd in the dihedral angle between two l.s. planes)
 are estimated using the full covariance matrix.  The cell esds are taken
 into account individually in the estimation of esds in distances, angles
 and torsion angles; correlations between esds in cell parameters are only
 used when they are defined by crystal symmetry.  An approximate (isotropic)
 treatment of cell esds is used for estimating esds involving l.s. planes.
;
loop_
_geom_bond_atom_site_label_1
_geom_bond_atom_site_label_2
_geom_bond_distance
_geom_bond_site_symmetry_2
_geom_bond_publ_flag
Nb1 As1 2.7286(5) . ?
Nb1 As2 2.7281(5) . ?
Nb1 As3 2.7199(5) . ?
Nb1 As4 2.7206(5) . ?
Nb1 As5 2.7287(5) . ?
Nb1 As6 2.7255(5) . ?
Nb1 As7 2.7224(5) . ?
Nb1 As8 2.6869(5) . ?
Nb1 Zn1 2.7930(5) . ?
Nb1 Zn2 2.7957(6) . ?
Nb1 Zn3 2.7928(5) . ?
Nb1 Zn4 2.7780(6) . ?
As1 As2 2.4419(5) . ?
As1 Zn1 2.4974(6) . ?
As1 Zn2 2.5997(6) . ?
As2 As3 2.4193(5) . ?
As2 Zn4 2.6933(6) . ?
As3 As4 2.4185(6) . ?
As3 Zn2 2.6318(6) . ?
As4 Zn3 2.5304(6) . ?
As4 Zn4 2.5889(6) . ?
As5 As6 2.4234(6) . ?
As5 Zn2 2.5386(6) . ?
As5 Zn3 2.6141(6) . ?
As6 As7 2.4260(6) . ?
As6 Zn1 2.6612(6) . ?
As7 As8 2.4277(6) . ?
As7 Zn3 2.6593(6) . ?
As8 Zn1 2.6251(6) . ?
As8 Zn4 2.5030(6) . ?
Zn1 C55 2.003(4) . ?
Zn2 C64 2.010(4) . ?
Zn3 C73 2.007(4) . ?
Zn4 C82 2.003(4) . ?
K1 O1 2.772(3) . ?
K1 O2 2.833(3) . ?
K1 O3 2.881(3) . ?
K1 O4 2.782(3) . ?
K1 O5 2.770(3) . ?
K1 O6 2.884(3) . ?
K1 N1 3.055(4) . ?
K1 N2 2.990(3) . ?
K2 O7 2.853(3) . ?
K2 O8 2.861(3) . ?
K2 O9 2.829(3) . ?
K2 O10 2.772(3) . ?
K2 O11 2.833(3) . ?
K2 O12 2.819(3) . ?
K2 N3 3.020(4) . ?
K2 N4 2.985(3) . ?
K3 O13 2.880(3) . ?
K3 O14 2.911(3) . ?
K3 O15 2.705(3) . ?
K3 O16 2.898(4) . ?
K3 O17 2.839(3) . ?
K3 O18 2.810(4) . ?
K3 N5 2.985(3) . ?
K3 N6 3.079(5) . ?
O1 C2 1.433(7) . ?
O1 C3 1.421(7) . ?
O2 C4 1.420(6) . ?
O2 C5 1.418(6) . ?
O3 C8 1.418(5) . ?
O3 C9 1.434(5) . ?
O4 C10 1.426(5) . ?
O4 C11 1.425(5) . ?
O5 C14 1.422(5) . ?
O5 C15 1.422(5) . ?
O6 C16 1.427(5) . ?
O6 C17 1.426(5) . ?
O7 C26 1.422(5) . ?
O7 C27 1.425(6) . ?
O8 C28 1.427(5) . ?
O8 C29 1.424(5) . ?
O9 C20 1.420(5) . ?
O9 C21 1.424(5) . ?
O10 C22 1.435(5) . ?
O10 C23 1.420(5) . ?
O11 C32 1.429(5) . ?
O11 C33 1.418(5) . ?
O12 C34 1.435(5) . ?
O12 C35 1.436(5) . ?
O13 C38 1.422(5) . ?
O13 C39 1.429(5) . ?
O14 C40 1.426(5) . ?
O14 C41 1.430(7) . ?
O15 C44 1.420(5) . ?
O15 C45 1.418(5) . ?
O16 C46 1.429(5) . ?
O16 C47 1.425(6) . ?
O17 C50 1.431(6) . ?
O17 C51 1.427(5) . ?
O18 C52 1.428(8) . ?
O18 C53 1.427(7) . ?
N1 C1 1.461(7) . ?
N1 C7 1.464(6) . ?
N1 C13 1.467(6) . ?
N2 C6 1.472(5) . ?
N2 C12 1.467(5) . ?
N2 C18 1.468(5) . ?
N3 C19 1.469(6) . ?
N3 C25 1.474(6) . ?
N3 C31 1.474(6) . ?
N4 C24 1.478(5) . ?
N4 C30 1.476(5) . ?
N4 C36 1.477(5) . ?
N5 C37 1.472(5) . ?
N5 C43 1.464(5) . ?
N5 C49 1.469(5) . ?
N6 C42 1.478(7) . ?
N6 C48 1.455(10) . ?
N6 C54 1.461(9) . ?
N7 H7C 0.8600 . ?
N7 H7D 0.8600 . ?
N7 C91 1.455(6) . ?
N8 H8C 0.8600 . ?
N8 H8D 0.8600 . ?
N8 C92 1.432(7) . ?
N9 H9C 0.8600 . ?
N9 H9D 0.8600 . ?
N9 C93 1.458(10) . ?
N10 H10C 0.8600 . ?
N10 H10D 0.8600 . ?
N10 C94 1.492(17) . ?
N10' H10E 0.8600 . ?
N10' H10F 0.8600 . ?
N10' C94' 1.14(4) . ?
C1 H1A 0.9700 . ?
C1 H1B 0.9700 . ?
C1 C2 1.487(9) . ?
C2 H2A 0.9700 . ?
C2 H2B 0.9700 . ?
C3 H3A 0.9700 . ?
C3 H3B 0.9700 . ?
C3 C4 1.498(8) . ?
C4 H4A 0.9700 . ?
C4 H4B 0.9700 . ?
C5 H5A 0.9700 . ?
C5 H5B 0.9700 . ?
C5 C6 1.472(7) . ?
C6 H6A 0.9700 . ?
C6 H6B 0.9700 . ?
C7 H7A 0.9700 . ?
C7 H7B 0.9700 . ?
C7 C8 1.509(6) . ?
C8 H8A 0.9700 . ?
C8 H8B 0.9700 . ?
C9 H9A 0.9700 . ?
C9 H9B 0.9700 . ?
C9 C10 1.492(6) . ?
C10 H10A 0.9700 . ?
C10 H10B 0.9700 . ?
C11 H11A 0.9700 . ?
C11 H11B 0.9700 . ?
C11 C12 1.517(6) . ?
C12 H12A 0.9700 . ?
C12 H12B 0.9700 . ?
C13 H13A 0.9700 . ?
C13 H13B 0.9700 . ?
C13 C14 1.504(7) . ?
C14 H14A 0.9700 . ?
C14 H14B 0.9700 . ?
C15 H15A 0.9700 . ?
C15 H15B 0.9700 . ?
C15 C16 1.493(6) . ?
C16 H16A 0.9700 . ?
C16 H16B 0.9700 . ?
C17 H17A 0.9700 . ?
C17 H17B 0.9700 . ?
C17 C18 1.506(6) . ?
C18 H18A 0.9700 . ?
C18 H18B 0.9700 . ?
C19 H19A 0.9700 . ?
C19 H19B 0.9700 . ?
C19 C20 1.511(7) . ?
C20 H20A 0.9700 . ?
C20 H20B 0.9700 . ?
C21 H21A 0.9700 . ?
C21 H21B 0.9700 . ?
C21 C22 1.494(6) . ?
C22 H22A 0.9700 . ?
C22 H22B 0.9700 . ?
C23 H23A 0.9700 . ?
C23 H23B 0.9700 . ?
C23 C24 1.509(6) . ?
C24 H24A 0.9700 . ?
C24 H24B 0.9700 . ?
C25 H25A 0.9700 . ?
C25 H25B 0.9700 . ?
C25 C26 1.506(7) . ?
C26 H26A 0.9700 . ?
C26 H26B 0.9700 . ?
C27 H27A 0.9700 . ?
C27 H27B 0.9700 . ?
C27 C28 1.484(7) . ?
C28 H28A 0.9700 . ?
C28 H28B 0.9700 . ?
C29 H29A 0.9700 . ?
C29 H29B 0.9700 . ?
C29 C30 1.512(6) . ?
C30 H30A 0.9700 . ?
C30 H30B 0.9700 . ?
C31 H31A 0.9700 . ?
C31 H31B 0.9700 . ?
C31 C32 1.510(6) . ?
C32 H32A 0.9700 . ?
C32 H32B 0.9700 . ?
C33 H33A 0.9700 . ?
C33 H33B 0.9700 . ?
C33 C34 1.503(6) . ?
C34 H34A 0.9700 . ?
C34 H34B 0.9700 . ?
C35 H35A 0.9700 . ?
C35 H35B 0.9700 . ?
C35 C36 1.508(6) . ?
C36 H36A 0.9700 . ?
C36 H36B 0.9700 . ?
C37 H37A 0.9700 . ?
C37 H37B 0.9700 . ?
C37 C38 1.509(6) . ?
C38 H38A 0.9700 . ?
C38 H38B 0.9700 . ?
C39 H39A 0.9700 . ?
C39 H39B 0.9700 . ?
C39 C40 1.485(7) . ?
C40 H40A 0.9700 . ?
C40 H40B 0.9700 . ?
C41 H41A 0.9700 . ?
C41 H41B 0.9700 . ?
C41 C42 1.503(9) . ?
C42 H42A 0.9700 . ?
C42 H42B 0.9700 . ?
C43 H43A 0.9700 . ?
C43 H43B 0.9700 . ?
C43 C44 1.510(5) . ?
C44 H44A 0.9700 . ?
C44 H44B 0.9700 . ?
C45 H45A 0.9700 . ?
C45 H45B 0.9700 . ?
C45 C46 1.496(6) . ?
C46 H46A 0.9700 . ?
C46 H46B 0.9700 . ?
C47 H47A 0.9700 . ?
C47 H47B 0.9700 . ?
C47 C48 1.513(8) . ?
C48 H48A 0.9700 . ?
C48 H48B 0.9700 . ?
C49 H49A 0.9700 . ?
C49 H49B 0.9700 . ?
C49 C50 1.502(6) . ?
C50 H50A 0.9700 . ?
C50 H50B 0.9700 . ?
C51 H51A 0.9700 . ?
C51 H51B 0.9700 . ?
C51 C52 1.484(8) . ?
C52 H52A 0.9700 . ?
C52 H52B 0.9700 . ?
C53 H53A 0.9700 . ?
C53 H53B 0.9700 . ?
C53 C54 1.497(11) . ?
C54 H54A 0.9700 . ?
C54 H54B 0.9700 . ?
C55 C56 1.396(5) . ?
C55 C62 1.419(5) . ?
C56 C57 1.510(6) . ?
C56 C58 1.400(5) . ?
C57 H57A 0.9600 . ?
C57 H57B 0.9600 . ?
C57 H57C 0.9600 . ?
C58 H58 0.9300 . ?
C58 C59 1.381(6) . ?
C59 C60 1.516(6) . ?
C59 C61 1.393(6) . ?
C60 H60A 0.9600 . ?
C60 H60B 0.9600 . ?
C60 H60C 0.9600 . ?
C61 H61 0.9300 . ?
C61 C62 1.391(5) . ?
C62 C63 1.500(6) . ?
C63 H63A 0.9600 . ?
C63 H63B 0.9600 . ?
C63 H63C 0.9600 . ?
C64 C65 1.416(5) . ?
C64 C71 1.411(5) . ?
C65 C66 1.504(5) . ?
C65 C67 1.396(6) . ?
C66 H66A 0.9600 . ?
C66 H66B 0.9600 . ?
C66 H66C 0.9600 . ?
C67 H67 0.9300 . ?
C67 C68 1.396(6) . ?
C68 C69 1.513(6) . ?
C68 C70 1.392(6) . ?
C69 H69A 0.9600 . ?
C69 H69B 0.9600 . ?
C69 H69C 0.9600 . ?
C70 H70 0.9300 . ?
C70 C71 1.398(6) . ?
C71 C72 1.506(5) . ?
C72 H72A 0.9600 . ?
C72 H72B 0.9600 . ?
C72 H72C 0.9600 . ?
C73 C74 1.409(6) . ?
C73 C80 1.409(6) . ?
C74 C75 1.515(6) . ?
C74 C76 1.401(6) . ?
C75 H75A 0.9600 . ?
C75 H75B 0.9600 . ?
C75 H75C 0.9600 . ?
C76 H76 0.9300 . ?
C76 C77 1.394(6) . ?
C77 C78 1.511(6) . ?
C77 C79 1.384(6) . ?
C78 H78A 0.9600 . ?
C78 H78B 0.9600 . ?
C78 H78C 0.9600 . ?
C79 H79 0.9300 . ?
C79 C80 1.404(5) . ?
C80 C81 1.502(6) . ?
C81 H81A 0.9600 . ?
C81 H81B 0.9600 . ?
C81 H81C 0.9600 . ?
C82 C83 1.410(5) . ?
C82 C89 1.412(5) . ?
C83 C84 1.510(5) . ?
C83 C85 1.401(5) . ?
C84 H84A 0.9600 . ?
C84 H84B 0.9600 . ?
C84 H84C 0.9600 . ?
C85 H85 0.9300 . ?
C85 C86 1.399(6) . ?
C86 C87 1.511(6) . ?
C86 C88 1.389(6) . ?
C87 H87A 0.9600 . ?
C87 H87B 0.9600 . ?
C87 H87C 0.9600 . ?
C88 H88 0.9300 . ?
C88 C89 1.398(6) . ?
C89 C90 1.516(6) . ?
C90 H90A 0.9600 . ?
C90 H90B 0.9600 . ?
C90 H90C 0.9600 . ?
C91 H91A 0.9700 . ?
C91 H91B 0.9700 . ?
C91 C92 1.513(8) . ?
C92 H92A 0.9700 . ?
C92 H92B 0.9700 . ?
C93 H93 0.9300 . ?
C93 H93A 0.9300 . ?
C93 C94 1.390(13) . ?
C93 C94' 1.37(4) . ?
C94 H94A 0.9700 . ?
C94 H94B 0.9700 . ?
C94' H94C 0.9700 . ?
C94' H94D 0.9700 . ?
C95 H95 0.9300 . ?
C95 C96 1.370(11) . ?
C95 C101 1.433(13) . ?
C96 H96 0.9300 . ?
C96 C97 1.430(12) . ?
C97 H97 0.9300 . ?
C97 C98 1.366(12) . ?
C98 H98 0.9300 . ?
C98 C99 1.367(11) . ?
C99 C100 1.463(12) . ?
C99 C101 1.361(11) . ?
C100 H10G 0.9600 . ?
C100 H10H 0.9600 . ?
C100 H10I 0.9600 . ?
C101 H101 0.9300 . ?

loop_
_geom_angle_atom_site_label_1
_geom_angle_atom_site_label_2
_geom_angle_atom_site_label_3
_geom_angle
_geom_angle_site_symmetry_1
_geom_angle_site_symmetry_3
_geom_angle_publ_flag
As1 Nb1 As5 99.915(15) . . ?
As1 Nb1 Zn1 53.766(14) . . ?
As1 Nb1 Zn2 56.130(14) . . ?
As1 Nb1 Zn3 153.863(18) . . ?
As1 Nb1 Zn4 104.844(16) . . ?
As2 Nb1 As1 53.169(13) . . ?
As2 Nb1 As5 135.794(17) . . ?
As2 Nb1 Zn1 87.853(15) . . ?
As2 Nb1 Zn2 81.695(15) . . ?
As2 Nb1 Zn3 134.461(17) . . ?
As2 Nb1 Zn4 58.563(14) . . ?
As3 Nb1 As1 80.442(14) . . ?
As3 Nb1 As2 52.727(13) . . ?
As3 Nb1 As4 52.789(13) . . ?
As3 Nb1 As5 92.592(15) . . ?
As3 Nb1 As6 142.633(17) . . ?
As3 Nb1 As7 144.130(16) . . ?
As3 Nb1 Zn1 133.155(17) . . ?
As3 Nb1 Zn2 56.980(14) . . ?
As3 Nb1 Zn3 88.928(16) . . ?
As3 Nb1 Zn4 82.328(15) . . ?
As4 Nb1 As1 129.417(16) . . ?
As4 Nb1 As2 80.754(14) . . ?
As4 Nb1 As5 100.262(15) . . ?
As4 Nb1 As6 136.890(16) . . ?
As4 Nb1 As7 93.752(15) . . ?
As4 Nb1 Zn1 154.889(18) . . ?
As4 Nb1 Zn2 102.530(16) . . ?
As4 Nb1 Zn3 54.621(14) . . ?
As4 Nb1 Zn4 56.164(14) . . ?
As5 Nb1 Zn1 103.473(16) . . ?
As5 Nb1 Zn2 54.696(14) . . ?
As5 Nb1 Zn3 56.501(14) . . ?
As5 Nb1 Zn4 153.454(17) . . ?
As6 Nb1 As1 91.304(14) . . ?
As6 Nb1 As2 142.356(16) . . ?
As6 Nb1 As5 52.759(13) . . ?
As6 Nb1 Zn1 57.647(14) . . ?
As6 Nb1 Zn2 88.149(16) . . ?
As6 Nb1 Zn3 82.737(15) . . ?
As6 Nb1 Zn4 134.769(18) . . ?
As7 Nb1 As1 135.316(16) . . ?
As7 Nb1 As2 144.223(17) . . ?
As7 Nb1 As5 79.977(15) . . ?
As7 Nb1 As6 52.886(13) . . ?
As7 Nb1 Zn1 82.495(15) . . ?
As7 Nb1 Zn2 133.659(17) . . ?
As7 Nb1 Zn3 57.638(15) . . ?
As7 Nb1 Zn4 88.943(16) . . ?
As8 Nb1 As1 101.000(15) . . ?
As8 Nb1 As2 92.737(15) . . ?
As8 Nb1 As3 135.990(16) . . ?
As8 Nb1 As4 100.824(15) . . ?
As8 Nb1 As5 129.492(16) . . ?
As8 Nb1 As6 81.300(15) . . ?
As8 Nb1 As7 53.328(13) . . ?
As8 Nb1 Zn1 57.205(14) . . ?
As8 Nb1 Zn2 154.744(17) . . ?
As8 Nb1 Zn3 103.185(17) . . ?
As8 Nb1 Zn4 54.488(14) . . ?
Zn1 Nb1 Zn2 97.818(16) . . ?
Zn3 Nb1 Zn1 136.489(18) . . ?
Zn3 Nb1 Zn2 98.110(17) . . ?
Zn4 Nb1 Zn1 98.833(17) . . ?
Zn4 Nb1 Zn2 135.917(18) . . ?
Zn4 Nb1 Zn3 97.219(17) . . ?
As2 As1 Nb1 63.405(14) . . ?
As2 As1 Zn1 101.70(2) . . ?
As2 As1 Zn2 91.505(18) . . ?
Zn1 As1 Nb1 64.437(15) . . ?
Zn1 As1 Zn2 111.44(2) . . ?
Zn2 As1 Nb1 63.241(15) . . ?
As1 As2 Nb1 63.426(14) . . ?
As1 As2 Zn4 116.30(2) . . ?
As3 As2 Nb1 63.462(14) . . ?
As3 As2 As1 92.728(18) . . ?
As3 As2 Zn4 89.958(19) . . ?
Zn4 As2 Nb1 61.645(15) . . ?
As2 As3 Nb1 63.810(14) . . ?
As2 As3 Zn2 91.241(18) . . ?
As4 As3 Nb1 63.621(15) . . ?
As4 As3 As2 93.708(19) . . ?
As4 As3 Zn2 116.81(2) . . ?
Zn2 As3 Nb1 62.961(15) . . ?
As3 As4 Nb1 63.591(14) . . ?
As3 As4 Zn3 102.55(2) . . ?
As3 As4 Zn4 92.499(19) . . ?
Zn3 As4 Nb1 64.142(15) . . ?
Zn3 As4 Zn4 109.44(2) . . ?
Zn4 As4 Nb1 63.038(15) . . ?
As6 As5 Nb1 63.551(15) . . ?
As6 As5 Zn2 101.41(2) . . ?
As6 As5 Zn3 92.70(2) . . ?
Zn2 As5 Nb1 63.994(15) . . ?
Zn2 As5 Zn3 110.00(2) . . ?
Zn3 As5 Nb1 62.986(15) . . ?
As5 As6 Nb1 63.690(15) . . ?
As5 As6 As7 92.504(19) . . ?
As5 As6 Zn1 116.94(2) . . ?
As7 As6 Nb1 63.493(15) . . ?
As7 As6 Zn1 91.150(19) . . ?
Zn1 As6 Nb1 62.452(15) . . ?
As6 As7 Nb1 63.621(15) . . ?
As6 As7 As8 93.179(19) . . ?
As6 As7 Zn3 91.54(2) . . ?
As8 As7 Nb1 62.587(15) . . ?
As8 As7 Zn3 115.10(2) . . ?
Zn3 As7 Nb1 62.508(15) . . ?
As7 As8 Nb1 64.085(15) . . ?
As7 As8 Zn1 91.985(19) . . ?
As7 As8 Zn4 102.79(2) . . ?
Zn1 As8 Nb1 63.431(15) . . ?
Zn4 As8 Nb1 64.609(16) . . ?
Zn4 As8 Zn1 111.16(2) . . ?
As1 Zn1 Nb1 61.798(15) . . ?
As1 Zn1 As6 98.19(2) . . ?
As1 Zn1 As8 109.31(2) . . ?
As6 Zn1 Nb1 59.902(14) . . ?
As8 Zn1 Nb1 59.364(14) . . ?
As8 Zn1 As6 83.669(19) . . ?
C55 Zn1 Nb1 165.37(11) . . ?
C55 Zn1 As1 127.56(11) . . ?
C55 Zn1 As6 123.30(11) . . ?
C55 Zn1 As8 106.07(11) . . ?
As1 Zn2 Nb1 60.630(14) . . ?
As1 Zn2 As3 84.522(18) . . ?
As3 Zn2 Nb1 60.059(15) . . ?
As5 Zn2 Nb1 61.310(15) . . ?
As5 Zn2 As1 108.79(2) . . ?
As5 Zn2 As3 99.23(2) . . ?
C64 Zn2 Nb1 173.71(11) . . ?
C64 Zn2 As1 123.85(11) . . ?
C64 Zn2 As3 114.75(10) . . ?
C64 Zn2 As5 118.11(11) . . ?
As4 Zn3 Nb1 61.236(15) . . ?
As4 Zn3 As5 108.77(2) . . ?
As4 Zn3 As7 99.87(2) . . ?
As5 Zn3 Nb1 60.513(14) . . ?
As5 Zn3 As7 83.252(19) . . ?
As7 Zn3 Nb1 59.853(14) . . ?
C73 Zn3 Nb1 174.35(11) . . ?
C73 Zn3 As4 114.15(11) . . ?
C73 Zn3 As5 125.10(11) . . ?
C73 Zn3 As7 119.69(12) . . ?
As2 Zn4 Nb1 59.793(14) . . ?
As4 Zn4 Nb1 60.797(15) . . ?
As4 Zn4 As2 83.835(19) . . ?
As8 Zn4 Nb1 60.903(15) . . ?
As8 Zn4 As2 97.86(2) . . ?
As8 Zn4 As4 109.84(2) . . ?
C82 Zn4 Nb1 175.91(12) . . ?
C82 Zn4 As2 124.27(12) . . ?
C82 Zn4 As4 117.87(11) . . ?
C82 Zn4 As8 117.43(11) . . ?
O1 K1 O2 61.18(11) . . ?
O1 K1 O3 104.23(11) . . ?
O1 K1 O4 129.84(10) . . ?
O1 K1 O6 128.69(10) . . ?
O1 K1 N1 59.59(11) . . ?
O1 K1 N2 120.08(11) . . ?
O2 K1 O3 149.29(10) . . ?
O2 K1 O6 89.92(9) . . ?
O2 K1 N1 119.76(11) . . ?
O2 K1 N2 59.81(10) . . ?
O3 K1 O6 118.01(9) . . ?
O3 K1 N1 59.44(9) . . ?
O3 K1 N2 121.23(9) . . ?
O4 K1 O2 106.85(9) . . ?
O4 K1 O3 59.85(8) . . ?
O4 K1 O6 97.43(8) . . ?
O4 K1 N1 118.39(10) . . ?
O4 K1 N2 62.30(9) . . ?
O5 K1 O1 91.58(10) . . ?
O5 K1 O2 113.09(10) . . ?
O5 K1 O3 93.07(9) . . ?
O5 K1 O4 133.11(9) . . ?
O5 K1 O6 60.10(8) . . ?
O5 K1 N1 59.50(10) . . ?
O5 K1 N2 120.06(9) . . ?
O6 K1 N1 119.15(10) . . ?
O6 K1 N2 60.49(9) . . ?
N2 K1 N1 179.31(11) . . ?
O7 K2 O8 59.07(9) . . ?
O7 K2 N3 60.62(10) . . ?
O7 K2 N4 117.88(9) . . ?
O8 K2 N3 118.99(10) . . ?
O8 K2 N4 59.60(8) . . ?
O9 K2 O7 99.05(9) . . ?
O9 K2 O8 122.57(9) . . ?
O9 K2 O11 93.96(9) . . ?
O9 K2 N3 59.81(9) . . ?
O9 K2 N4 121.36(9) . . ?
O10 K2 O7 138.39(9) . . ?
O10 K2 O8 99.40(9) . . ?
O10 K2 O9 60.73(8) . . ?
O10 K2 O11 116.83(9) . . ?
O10 K2 O12 95.88(8) . . ?
O10 K2 N3 119.89(10) . . ?
O10 K2 N4 61.44(9) . . ?
O11 K2 O7 99.41(9) . . ?
O11 K2 O8 138.45(9) . . ?
O11 K2 N3 60.29(9) . . ?
O11 K2 N4 120.13(9) . . ?
O12 K2 O7 120.94(9) . . ?
O12 K2 O8 98.98(8) . . ?
O12 K2 O9 133.75(9) . . ?
O12 K2 O11 59.69(8) . . ?
O12 K2 N3 119.01(9) . . ?
O12 K2 N4 61.14(8) . . ?
N4 K2 N3 178.44(10) . . ?
O13 K3 O14 59.40(9) . . ?
O13 K3 O16 118.69(9) . . ?
O13 K3 N5 60.31(8) . . ?
O13 K3 N6 117.07(10) . . ?
O14 K3 N5 118.93(9) . . ?
O14 K3 N6 58.53(10) . . ?
O15 K3 O13 94.67(8) . . ?
O15 K3 O14 131.88(11) . . ?
O15 K3 O16 59.85(9) . . ?
O15 K3 O17 103.73(9) . . ?
O15 K3 O18 127.12(9) . . ?
O15 K3 N5 61.53(8) . . ?
O15 K3 N6 119.26(13) . . ?
O16 K3 O14 95.65(10) . . ?
O16 K3 N5 121.00(9) . . ?
O16 K3 N6 59.54(14) . . ?
O17 K3 O13 96.89(9) . . ?
O17 K3 O14 118.09(11) . . ?
O17 K3 O16 140.61(9) . . ?
O17 K3 N5 61.20(9) . . ?
O17 K3 N6 120.27(14) . . ?
O18 K3 O13 134.76(9) . . ?
O18 K3 O14 95.24(10) . . ?
O18 K3 O16 99.16(11) . . ?
O18 K3 O17 60.45(11) . . ?
O18 K3 N5 121.05(12) . . ?
O18 K3 N6 60.79(15) . . ?
N5 K3 N6 177.36(11) . . ?
C2 O1 K1 123.9(3) . . ?
C3 O1 K1 112.5(3) . . ?
C3 O1 C2 112.2(4) . . ?
C4 O2 K1 113.7(3) . . ?
C5 O2 K1 114.7(3) . . ?
C5 O2 C4 111.1(4) . . ?
C8 O3 K1 116.5(3) . . ?
C8 O3 C9 109.4(3) . . ?
C9 O3 K1 113.0(2) . . ?
C10 O4 K1 117.4(2) . . ?
C11 O4 K1 116.4(2) . . ?
C11 O4 C10 111.2(3) . . ?
C14 O5 K1 122.3(2) . . ?
C15 O5 K1 118.9(2) . . ?
C15 O5 C14 112.5(3) . . ?
C16 O6 K1 107.7(2) . . ?
C17 O6 K1 114.3(2) . . ?
C17 O6 C16 110.4(3) . . ?
C26 O7 K2 115.6(3) . . ?
C26 O7 C27 110.7(3) . . ?
C27 O7 K2 115.2(2) . . ?
C28 O8 K2 116.0(2) . . ?
C29 O8 K2 119.2(2) . . ?
C29 O8 C28 111.1(3) . . ?
C20 O9 K2 119.3(2) . . ?
C20 O9 C21 111.9(4) . . ?
C21 O9 K2 113.8(2) . . ?
C22 O10 K2 115.3(2) . . ?
C23 O10 K2 117.7(2) . . ?
C23 O10 C22 110.2(3) . . ?
C32 O11 K2 115.8(2) . . ?
C33 O11 K2 117.9(2) . . ?
C33 O11 C32 111.1(3) . . ?
C34 O12 K2 113.4(2) . . ?
C34 O12 C35 110.9(3) . . ?
C35 O12 K2 118.2(2) . . ?
C38 O13 K3 114.6(2) . . ?
C38 O13 C39 109.9(3) . . ?
C39 O13 K3 112.3(2) . . ?
C40 O14 K3 114.1(3) . . ?
C40 O14 C41 110.8(4) . . ?
C41 O14 K3 116.4(3) . . ?
C44 O15 K3 121.0(2) . . ?
C45 O15 K3 121.8(2) . . ?
C45 O15 C44 112.6(3) . . ?
C46 O16 K3 107.2(2) . . ?
C47 O16 K3 114.6(4) . . ?
C47 O16 C46 109.5(3) . . ?
C50 O17 K3 113.3(2) . . ?
C51 O17 K3 112.4(3) . . ?
C51 O17 C50 110.0(4) . . ?
C52 O18 K3 114.9(3) . . ?
C53 O18 K3 115.5(4) . . ?
C53 O18 C52 112.8(5) . . ?
C1 N1 K1 106.2(3) . . ?
C1 N1 C7 110.2(4) . . ?
C1 N1 C13 111.3(4) . . ?
C7 N1 K1 110.1(3) . . ?
C7 N1 C13 111.3(4) . . ?
C13 N1 K1 107.5(3) . . ?
C6 N2 K1 112.0(3) . . ?
C12 N2 K1 106.0(2) . . ?
C12 N2 C6 109.3(3) . . ?
C12 N2 C18 111.0(3) . . ?
C18 N2 K1 109.7(2) . . ?
C18 N2 C6 108.9(3) . . ?
C19 N3 K2 109.4(2) . . ?
C19 N3 C25 110.1(4) . . ?
C19 N3 C31 109.6(4) . . ?
C25 N3 K2 108.7(3) . . ?
C25 N3 C31 109.0(4) . . ?
C31 N3 K2 110.1(2) . . ?
C24 N4 K2 108.3(2) . . ?
C30 N4 K2 110.9(2) . . ?
C30 N4 C24 109.0(3) . . ?
C30 N4 C36 109.6(3) . . ?
C36 N4 K2 108.3(2) . . ?
C36 N4 C24 110.8(3) . . ?
C37 N5 K3 110.7(2) . . ?
C43 N5 K3 106.2(2) . . ?
C43 N5 C37 110.7(3) . . ?
C43 N5 C49 109.7(3) . . ?
C49 N5 K3 109.7(2) . . ?
C49 N5 C37 109.8(3) . . ?
C42 N6 K3 110.4(3) . . ?
C48 N6 K3 109.3(3) . . ?
C48 N6 C42 110.5(6) . . ?
C48 N6 C54 110.1(5) . . ?
C54 N6 K3 106.7(4) . . ?
C54 N6 C42 109.8(5) . . ?
H7C N7 H7D 120.0 . . ?
C91 N7 H7C 120.0 . . ?
C91 N7 H7D 120.0 . . ?
H8C N8 H8D 120.0 . . ?
C92 N8 H8C 120.0 . . ?
C92 N8 H8D 120.0 . . ?
H9C N9 H9D 120.0 . . ?
C93 N9 H9C 120.0 . . ?
C93 N9 H9D 120.0 . . ?
H10C N10 H10D 120.0 . . ?
C94 N10 H10C 120.0 . . ?
C94 N10 H10D 120.0 . . ?
H10E N10' H10F 120.0 . . ?
C94' N10' H10E 120.0 . . ?
C94' N10' H10F 120.0 . . ?
N1 C1 H1A 108.4 . . ?
N1 C1 H1B 108.4 . . ?
N1 C1 C2 115.4(5) . . ?
H1A C1 H1B 107.5 . . ?
C2 C1 H1A 108.4 . . ?
C2 C1 H1B 108.4 . . ?
O1 C2 C1 110.1(4) . . ?
O1 C2 H2A 109.6 . . ?
O1 C2 H2B 109.6 . . ?
C1 C2 H2A 109.6 . . ?
C1 C2 H2B 109.6 . . ?
H2A C2 H2B 108.2 . . ?
O1 C3 H3A 109.8 . . ?
O1 C3 H3B 109.8 . . ?
O1 C3 C4 109.4(5) . . ?
H3A C3 H3B 108.2 . . ?
C4 C3 H3A 109.8 . . ?
C4 C3 H3B 109.8 . . ?
O2 C4 C3 109.7(5) . . ?
O2 C4 H4A 109.7 . . ?
O2 C4 H4B 109.7 . . ?
C3 C4 H4A 109.7 . . ?
C3 C4 H4B 109.7 . . ?
H4A C4 H4B 108.2 . . ?
O2 C5 H5A 109.5 . . ?
O2 C5 H5B 109.5 . . ?
O2 C5 C6 110.8(4) . . ?
H5A C5 H5B 108.1 . . ?
C6 C5 H5A 109.5 . . ?
C6 C5 H5B 109.5 . . ?
N2 C6 C5 115.1(4) . . ?
N2 C6 H6A 108.5 . . ?
N2 C6 H6B 108.5 . . ?
C5 C6 H6A 108.5 . . ?
C5 C6 H6B 108.5 . . ?
H6A C6 H6B 107.5 . . ?
N1 C7 H7A 108.6 . . ?
N1 C7 H7B 108.6 . . ?
N1 C7 C8 114.4(4) . . ?
H7A C7 H7B 107.6 . . ?
C8 C7 H7A 108.6 . . ?
C8 C7 H7B 108.6 . . ?
O3 C8 C7 109.3(4) . . ?
O3 C8 H8A 109.8 . . ?
O3 C8 H8B 109.8 . . ?
C7 C8 H8A 109.8 . . ?
C7 C8 H8B 109.8 . . ?
H8A C8 H8B 108.3 . . ?
O3 C9 H9A 109.8 . . ?
O3 C9 H9B 109.8 . . ?
O3 C9 C10 109.5(3) . . ?
H9A C9 H9B 108.2 . . ?
C10 C9 H9A 109.8 . . ?
C10 C9 H9B 109.8 . . ?
O4 C10 C9 109.1(3) . . ?
O4 C10 H10A 109.9 . . ?
O4 C10 H10B 109.9 . . ?
C9 C10 H10A 109.9 . . ?
C9 C10 H10B 109.9 . . ?
H10A C10 H10B 108.3 . . ?
O4 C11 H11A 109.8 . . ?
O4 C11 H11B 109.8 . . ?
O4 C11 C12 109.3(3) . . ?
H11A C11 H11B 108.3 . . ?
C12 C11 H11A 109.8 . . ?
C12 C11 H11B 109.8 . . ?
N2 C12 C11 114.5(3) . . ?
N2 C12 H12A 108.6 . . ?
N2 C12 H12B 108.6 . . ?
C11 C12 H12A 108.6 . . ?
C11 C12 H12B 108.6 . . ?
H12A C12 H12B 107.6 . . ?
N1 C13 H13A 108.7 . . ?
N1 C13 H13B 108.7 . . ?
N1 C13 C14 114.2(4) . . ?
H13A C13 H13B 107.6 . . ?
C14 C13 H13A 108.7 . . ?
C14 C13 H13B 108.7 . . ?
O5 C14 C13 107.9(4) . . ?
O5 C14 H14A 110.1 . . ?
O5 C14 H14B 110.1 . . ?
C13 C14 H14A 110.1 . . ?
C13 C14 H14B 110.1 . . ?
H14A C14 H14B 108.4 . . ?
O5 C15 H15A 110.0 . . ?
O5 C15 H15B 110.0 . . ?
O5 C15 C16 108.4(3) . . ?
H15A C15 H15B 108.4 . . ?
C16 C15 H15A 110.0 . . ?
C16 C15 H15B 110.0 . . ?
O6 C16 C15 109.5(3) . . ?
O6 C16 H16A 109.8 . . ?
O6 C16 H16B 109.8 . . ?
C15 C16 H16A 109.8 . . ?
C15 C16 H16B 109.8 . . ?
H16A C16 H16B 108.2 . . ?
O6 C17 H17A 109.9 . . ?
O6 C17 H17B 109.9 . . ?
O6 C17 C18 109.1(3) . . ?
H17A C17 H17B 108.3 . . ?
C18 C17 H17A 109.9 . . ?
C18 C17 H17B 109.9 . . ?
N2 C18 C17 112.7(3) . . ?
N2 C18 H18A 109.1 . . ?
N2 C18 H18B 109.1 . . ?
C17 C18 H18A 109.1 . . ?
C17 C18 H18B 109.1 . . ?
H18A C18 H18B 107.8 . . ?
N3 C19 H19A 108.8 . . ?
N3 C19 H19B 108.8 . . ?
N3 C19 C20 113.9(4) . . ?
H19A C19 H19B 107.7 . . ?
C20 C19 H19A 108.8 . . ?
C20 C19 H19B 108.8 . . ?
O9 C20 C19 108.6(4) . . ?
O9 C20 H20A 110.0 . . ?
O9 C20 H20B 110.0 . . ?
C19 C20 H20A 110.0 . . ?
C19 C20 H20B 110.0 . . ?
H20A C20 H20B 108.3 . . ?
O9 C21 H21A 109.8 . . ?
O9 C21 H21B 109.8 . . ?
O9 C21 C22 109.4(4) . . ?
H21A C21 H21B 108.3 . . ?
C22 C21 H21A 109.8 . . ?
C22 C21 H21B 109.8 . . ?
O10 C22 C21 109.2(3) . . ?
O10 C22 H22A 109.8 . . ?
O10 C22 H22B 109.8 . . ?
C21 C22 H22A 109.8 . . ?
C21 C22 H22B 109.8 . . ?
H22A C22 H22B 108.3 . . ?
O10 C23 H23A 109.7 . . ?
O10 C23 H23B 109.7 . . ?
O10 C23 C24 109.6(3) . . ?
H23A C23 H23B 108.2 . . ?
C24 C23 H23A 109.7 . . ?
C24 C23 H23B 109.7 . . ?
N4 C24 C23 113.8(3) . . ?
N4 C24 H24A 108.8 . . ?
N4 C24 H24B 108.8 . . ?
C23 C24 H24A 108.8 . . ?
C23 C24 H24B 108.8 . . ?
H24A C24 H24B 107.7 . . ?
N3 C25 H25A 108.8 . . ?
N3 C25 H25B 108.8 . . ?
N3 C25 C26 113.7(4) . . ?
H25A C25 H25B 107.7 . . ?
C26 C25 H25A 108.8 . . ?
C26 C25 H25B 108.8 . . ?
O7 C26 C25 109.5(4) . . ?
O7 C26 H26A 109.8 . . ?
O7 C26 H26B 109.8 . . ?
C25 C26 H26A 109.8 . . ?
C25 C26 H26B 109.8 . . ?
H26A C26 H26B 108.2 . . ?
O7 C27 H27A 109.7 . . ?
O7 C27 H27B 109.7 . . ?
O7 C27 C28 110.0(4) . . ?
H27A C27 H27B 108.2 . . ?
C28 C27 H27A 109.7 . . ?
C28 C27 H27B 109.7 . . ?
O8 C28 C27 109.0(4) . . ?
O8 C28 H28A 109.9 . . ?
O8 C28 H28B 109.9 . . ?
C27 C28 H28A 109.9 . . ?
C27 C28 H28B 109.9 . . ?
H28A C28 H28B 108.3 . . ?
O8 C29 H29A 109.9 . . ?
O8 C29 H29B 109.9 . . ?
O8 C29 C30 108.7(3) . . ?
H29A C29 H29B 108.3 . . ?
C30 C29 H29A 109.9 . . ?
C30 C29 H29B 109.9 . . ?
N4 C30 C29 113.3(3) . . ?
N4 C30 H30A 108.9 . . ?
N4 C30 H30B 108.9 . . ?
C29 C30 H30A 108.9 . . ?
C29 C30 H30B 108.9 . . ?
H30A C30 H30B 107.7 . . ?
N3 C31 H31A 108.9 . . ?
N3 C31 H31B 108.9 . . ?
N3 C31 C32 113.4(4) . . ?
H31A C31 H31B 107.7 . . ?
C32 C31 H31A 108.9 . . ?
C32 C31 H31B 108.9 . . ?
O11 C32 C31 109.1(3) . . ?
O11 C32 H32A 109.9 . . ?
O11 C32 H32B 109.9 . . ?
C31 C32 H32A 109.9 . . ?
C31 C32 H32B 109.9 . . ?
H32A C32 H32B 108.3 . . ?
O11 C33 H33A 109.9 . . ?
O11 C33 H33B 109.9 . . ?
O11 C33 C34 109.0(3) . . ?
H33A C33 H33B 108.3 . . ?
C34 C33 H33A 109.9 . . ?
C34 C33 H33B 109.9 . . ?
O12 C34 C33 109.8(3) . . ?
O12 C34 H34A 109.7 . . ?
O12 C34 H34B 109.7 . . ?
C33 C34 H34A 109.7 . . ?
C33 C34 H34B 109.7 . . ?
H34A C34 H34B 108.2 . . ?
O12 C35 H35A 109.7 . . ?
O12 C35 H35B 109.7 . . ?
O12 C35 C36 109.8(3) . . ?
H35A C35 H35B 108.2 . . ?
C36 C35 H35A 109.7 . . ?
C36 C35 H35B 109.7 . . ?
N4 C36 C35 113.8(3) . . ?
N4 C36 H36A 108.8 . . ?
N4 C36 H36B 108.8 . . ?
C35 C36 H36A 108.8 . . ?
C35 C36 H36B 108.8 . . ?
H36A C36 H36B 107.7 . . ?
N5 C37 H37A 109.0 . . ?
N5 C37 H37B 109.0 . . ?
N5 C37 C38 112.8(3) . . ?
H37A C37 H37B 107.8 . . ?
C38 C37 H37A 109.0 . . ?
C38 C37 H37B 109.0 . . ?
O13 C38 C37 109.4(3) . . ?
O13 C38 H38A 109.8 . . ?
O13 C38 H38B 109.8 . . ?
C37 C38 H38A 109.8 . . ?
C37 C38 H38B 109.8 . . ?
H38A C38 H38B 108.3 . . ?
O13 C39 H39A 109.7 . . ?
O13 C39 H39B 109.7 . . ?
O13 C39 C40 109.8(4) . . ?
H39A C39 H39B 108.2 . . ?
C40 C39 H39A 109.7 . . ?
C40 C39 H39B 109.7 . . ?
O14 C40 C39 109.0(4) . . ?
O14 C40 H40A 109.9 . . ?
O14 C40 H40B 109.9 . . ?
C39 C40 H40A 109.9 . . ?
C39 C40 H40B 109.9 . . ?
H40A C40 H40B 108.3 . . ?
O14 C41 H41A 110.2 . . ?
O14 C41 H41B 110.2 . . ?
O14 C41 C42 107.8(6) . . ?
H41A C41 H41B 108.5 . . ?
C42 C41 H41A 110.2 . . ?
C42 C41 H41B 110.2 . . ?
N6 C42 C41 112.9(5) . . ?
N6 C42 H42A 109.0 . . ?
N6 C42 H42B 109.0 . . ?
C41 C42 H42A 109.0 . . ?
C41 C42 H42B 109.0 . . ?
H42A C42 H42B 107.8 . . ?
N5 C43 H43A 108.7 . . ?
N5 C43 H43B 108.7 . . ?
N5 C43 C44 114.4(3) . . ?
H43A C43 H43B 107.6 . . ?
C44 C43 H43A 108.7 . . ?
C44 C43 H43B 108.7 . . ?
O15 C44 C43 108.4(3) . . ?
O15 C44 H44A 110.0 . . ?
O15 C44 H44B 110.0 . . ?
C43 C44 H44A 110.0 . . ?
C43 C44 H44B 110.0 . . ?
H44A C44 H44B 108.4 . . ?
O15 C45 H45A 110.0 . . ?
O15 C45 H45B 110.0 . . ?
O15 C45 C46 108.3(4) . . ?
H45A C45 H45B 108.4 . . ?
C46 C45 H45A 110.0 . . ?
C46 C45 H45B 110.0 . . ?
O16 C46 C45 109.2(3) . . ?
O16 C46 H46A 109.8 . . ?
O16 C46 H46B 109.8 . . ?
C45 C46 H46A 109.8 . . ?
C45 C46 H46B 109.8 . . ?
H46A C46 H46B 108.3 . . ?
O16 C47 H47A 109.9 . . ?
O16 C47 H47B 109.9 . . ?
O16 C47 C48 108.7(4) . . ?
H47A C47 H47B 108.3 . . ?
C48 C47 H47A 109.9 . . ?
C48 C47 H47B 109.9 . . ?
N6 C48 C47 114.6(5) . . ?
N6 C48 H48A 108.6 . . ?
N6 C48 H48B 108.6 . . ?
C47 C48 H48A 108.6 . . ?
C47 C48 H48B 108.6 . . ?
H48A C48 H48B 107.6 . . ?
N5 C49 H49A 108.8 . . ?
N5 C49 H49B 108.8 . . ?
N5 C49 C50 113.7(3) . . ?
H49A C49 H49B 107.7 . . ?
C50 C49 H49A 108.8 . . ?
C50 C49 H49B 108.8 . . ?
O17 C50 C49 109.7(3) . . ?
O17 C50 H50A 109.7 . . ?
O17 C50 H50B 109.7 . . ?
C49 C50 H50A 109.7 . . ?
C49 C50 H50B 109.7 . . ?
H50A C50 H50B 108.2 . . ?
O17 C51 H51A 110.0 . . ?
O17 C51 H51B 110.0 . . ?
O17 C51 C52 108.7(4) . . ?
H51A C51 H51B 108.3 . . ?
C52 C51 H51A 110.0 . . ?
C52 C51 H51B 110.0 . . ?
O18 C52 C51 110.0(4) . . ?
O18 C52 H52A 109.7 . . ?
O18 C52 H52B 109.7 . . ?
C51 C52 H52A 109.7 . . ?
C51 C52 H52B 109.7 . . ?
H52A C52 H52B 108.2 . . ?
O18 C53 H53A 109.6 . . ?
O18 C53 H53B 109.6 . . ?
O18 C53 C54 110.4(5) . . ?
H53A C53 H53B 108.1 . . ?
C54 C53 H53A 109.6 . . ?
C54 C53 H53B 109.6 . . ?
N6 C54 C53 113.6(5) . . ?
N6 C54 H54A 108.8 . . ?
N6 C54 H54B 108.8 . . ?
C53 C54 H54A 108.8 . . ?
C53 C54 H54B 108.8 . . ?
H54A C54 H54B 107.7 . . ?
C56 C55 Zn1 126.1(3) . . ?
C56 C55 C62 116.9(3) . . ?
C62 C55 Zn1 116.5(3) . . ?
C55 C56 C57 120.9(3) . . ?
C55 C56 C58 120.7(4) . . ?
C58 C56 C57 118.4(4) . . ?
C56 C57 H57A 109.5 . . ?
C56 C57 H57B 109.5 . . ?
C56 C57 H57C 109.5 . . ?
H57A C57 H57B 109.5 . . ?
H57A C57 H57C 109.5 . . ?
H57B C57 H57C 109.5 . . ?
C56 C58 H58 118.9 . . ?
C59 C58 C56 122.1(4) . . ?
C59 C58 H58 118.9 . . ?
C58 C59 C60 121.6(4) . . ?
C58 C59 C61 117.8(4) . . ?
C61 C59 C60 120.6(4) . . ?
C59 C60 H60A 109.5 . . ?
C59 C60 H60B 109.5 . . ?
C59 C60 H60C 109.5 . . ?
H60A C60 H60B 109.5 . . ?
H60A C60 H60C 109.5 . . ?
H60B C60 H60C 109.5 . . ?
C59 C61 H61 119.5 . . ?
C62 C61 C59 121.0(4) . . ?
C62 C61 H61 119.5 . . ?
C55 C62 C63 119.5(3) . . ?
C61 C62 C55 121.4(4) . . ?
C61 C62 C63 119.1(4) . . ?
C62 C63 H63A 109.5 . . ?
C62 C63 H63B 109.5 . . ?
C62 C63 H63C 109.5 . . ?
H63A C63 H63B 109.5 . . ?
H63A C63 H63C 109.5 . . ?
H63B C63 H63C 109.5 . . ?
C65 C64 Zn2 119.0(3) . . ?
C71 C64 Zn2 124.2(3) . . ?
C71 C64 C65 116.8(4) . . ?
C64 C65 C66 120.0(4) . . ?
C67 C65 C64 120.8(4) . . ?
C67 C65 C66 119.2(3) . . ?
C65 C66 H66A 109.5 . . ?
C65 C66 H66B 109.5 . . ?
C65 C66 H66C 109.5 . . ?
H66A C66 H66B 109.5 . . ?
H66A C66 H66C 109.5 . . ?
H66B C66 H66C 109.5 . . ?
C65 C67 H67 118.9 . . ?
C65 C67 C68 122.2(4) . . ?
C68 C67 H67 118.9 . . ?
C67 C68 C69 122.0(4) . . ?
C70 C68 C67 117.2(4) . . ?
C70 C68 C69 120.8(4) . . ?
C68 C69 H69A 109.5 . . ?
C68 C69 H69B 109.5 . . ?
C68 C69 H69C 109.5 . . ?
H69A C69 H69B 109.5 . . ?
H69A C69 H69C 109.5 . . ?
H69B C69 H69C 109.5 . . ?
C68 C70 H70 119.1 . . ?
C68 C70 C71 121.8(4) . . ?
C71 C70 H70 119.1 . . ?
C64 C71 C72 121.5(3) . . ?
C70 C71 C64 121.2(4) . . ?
C70 C71 C72 117.3(4) . . ?
C71 C72 H72A 109.5 . . ?
C71 C72 H72B 109.5 . . ?
C71 C72 H72C 109.5 . . ?
H72A C72 H72B 109.5 . . ?
H72A C72 H72C 109.5 . . ?
H72B C72 H72C 109.5 . . ?
C74 C73 Zn3 122.1(3) . . ?
C80 C73 Zn3 121.0(3) . . ?
C80 C73 C74 116.8(3) . . ?
C73 C74 C75 120.8(4) . . ?
C76 C74 C73 121.4(4) . . ?
C76 C74 C75 117.8(4) . . ?
C74 C75 H75A 109.5 . . ?
C74 C75 H75B 109.5 . . ?
C74 C75 H75C 109.5 . . ?
H75A C75 H75B 109.5 . . ?
H75A C75 H75C 109.5 . . ?
H75B C75 H75C 109.5 . . ?
C74 C76 H76 119.3 . . ?
C77 C76 C74 121.5(4) . . ?
C77 C76 H76 119.3 . . ?
C76 C77 C78 121.2(4) . . ?
C79 C77 C76 117.3(4) . . ?
C79 C77 C78 121.5(4) . . ?
C77 C78 H78A 109.5 . . ?
C77 C78 H78B 109.5 . . ?
C77 C78 H78C 109.5 . . ?
H78A C78 H78B 109.5 . . ?
H78A C78 H78C 109.5 . . ?
H78B C78 H78C 109.5 . . ?
C77 C79 H79 118.8 . . ?
C77 C79 C80 122.4(4) . . ?
C80 C79 H79 118.8 . . ?
C73 C80 C81 120.6(3) . . ?
C79 C80 C73 120.6(4) . . ?
C79 C80 C81 118.7(4) . . ?
C80 C81 H81A 109.5 . . ?
C80 C81 H81B 109.5 . . ?
C80 C81 H81C 109.5 . . ?
H81A C81 H81B 109.5 . . ?
H81A C81 H81C 109.5 . . ?
H81B C81 H81C 109.5 . . ?
C83 C82 Zn4 124.3(3) . . ?
C83 C82 C89 117.2(4) . . ?
C89 C82 Zn4 118.5(3) . . ?
C82 C83 C84 120.5(3) . . ?
C85 C83 C82 120.8(4) . . ?
C85 C83 C84 118.8(4) . . ?
C83 C84 H84A 109.5 . . ?
C83 C84 H84B 109.5 . . ?
C83 C84 H84C 109.5 . . ?
H84A C84 H84B 109.5 . . ?
H84A C84 H84C 109.5 . . ?
H84B C84 H84C 109.5 . . ?
C83 C85 H85 119.2 . . ?
C86 C85 C83 121.6(4) . . ?
C86 C85 H85 119.2 . . ?
C85 C86 C87 121.0(4) . . ?
C88 C86 C85 117.6(4) . . ?
C88 C86 C87 121.4(4) . . ?
C86 C87 H87A 109.5 . . ?
C86 C87 H87B 109.5 . . ?
C86 C87 H87C 109.5 . . ?
H87A C87 H87B 109.5 . . ?
H87A C87 H87C 109.5 . . ?
H87B C87 H87C 109.5 . . ?
C86 C88 H88 119.2 . . ?
C86 C88 C89 121.6(4) . . ?
C89 C88 H88 119.2 . . ?
C82 C89 C90 119.8(4) . . ?
C88 C89 C82 121.1(4) . . ?
C88 C89 C90 119.2(4) . . ?
C89 C90 H90A 109.5 . . ?
C89 C90 H90B 109.5 . . ?
C89 C90 H90C 109.5 . . ?
H90A C90 H90B 109.5 . . ?
H90A C90 H90C 109.5 . . ?
H90B C90 H90C 109.5 . . ?
N7 C91 H91A 109.6 . . ?
N7 C91 H91B 109.6 . . ?
N7 C91 C92 110.1(4) . . ?
H91A C91 H91B 108.1 . . ?
C92 C91 H91A 109.6 . . ?
C92 C91 H91B 109.6 . . ?
N8 C92 C91 113.8(5) . . ?
N8 C92 H92A 108.8 . . ?
N8 C92 H92B 108.8 . . ?
C91 C92 H92A 108.8 . . ?
C91 C92 H92B 108.8 . . ?
H92A C92 H92B 107.7 . . ?
N9 C93 H93 122.2 . . ?
N9 C93 H93A 121.1 . . ?
C94 C93 N9 115.6(9) . . ?
C94 C93 H93 122.2 . . ?
C94' C93 N9 117.9(16) . . ?
C94' C93 H93A 121.1 . . ?
N10 C94 H94A 108.9 . . ?
N10 C94 H94B 108.9 . . ?
C93 C94 N10 113.5(11) . . ?
C93 C94 H94A 108.9 . . ?
C93 C94 H94B 108.9 . . ?
H94A C94 H94B 107.7 . . ?
N10' C94' C93 144(4) . . ?
N10' C94' H94C 101.0 . . ?
N10' C94' H94D 101.0 . . ?
C93 C94' H94C 101.0 . . ?
C93 C94' H94D 101.0 . . ?
H94C C94' H94D 104.4 . . ?
C96 C95 H95 120.2 . . ?
C96 C95 C101 119.5(8) . . ?
C101 C95 H95 120.2 . . ?
C95 C96 H96 120.7 . . ?
C95 C96 C97 118.5(9) . . ?
C97 C96 H96 120.7 . . ?
C96 C97 H97 120.1 . . ?
C98 C97 C96 119.8(8) . . ?
C98 C97 H97 120.1 . . ?
C97 C98 H98 119.0 . . ?
C97 C98 C99 122.1(8) . . ?
C99 C98 H98 119.0 . . ?
C98 C99 C100 123.2(8) . . ?
C101 C99 C98 119.3(8) . . ?
C101 C99 C100 117.5(10) . . ?
C99 C100 H10G 109.5 . . ?
C99 C100 H10H 109.5 . . ?
C99 C100 H10I 109.5 . . ?
H10G C100 H10H 109.5 . . ?
H10G C100 H10I 109.5 . . ?
H10H C100 H10I 109.5 . . ?
C95 C101 H101 119.7 . . ?
C99 C101 C95 120.7(9) . . ?
C99 C101 H101 119.7 . . ?

loop_
_geom_torsion_atom_site_label_1
_geom_torsion_atom_site_label_2
_geom_torsion_atom_site_label_3
_geom_torsion_atom_site_label_4
_geom_torsion
_geom_torsion_site_symmetry_1
_geom_torsion_site_symmetry_2
_geom_torsion_site_symmetry_3
_geom_torsion_site_symmetry_4
_geom_torsion_publ_flag
Zn1 C55 C56 C57 -10.4(5) . . . . ?
Zn1 C55 C56 C58 168.7(3) . . . . ?
Zn1 C55 C62 C61 -170.0(3) . . . . ?
Zn1 C55 C62 C63 7.3(5) . . . . ?
Zn2 C64 C65 C66 -4.5(5) . . . . ?
Zn2 C64 C65 C67 175.8(3) . . . . ?
Zn2 C64 C71 C70 -176.3(3) . . . . ?
Zn2 C64 C71 C72 2.9(5) . . . . ?
Zn3 C73 C74 C75 -0.3(6) . . . . ?
Zn3 C73 C74 C76 -178.1(3) . . . . ?
Zn3 C73 C80 C79 177.9(3) . . . . ?
Zn3 C73 C80 C81 -0.2(5) . . . . ?
Zn4 C82 C83 C84 3.7(5) . . . . ?
Zn4 C82 C83 C85 -176.8(3) . . . . ?
Zn4 C82 C89 C88 177.8(3) . . . . ?
Zn4 C82 C89 C90 -1.5(5) . . . . ?
K1 O1 C2 C1 -31.9(7) . . . . ?
K1 O1 C3 C4 55.0(6) . . . . ?
K1 O2 C4 C3 42.7(6) . . . . ?
K1 O2 C5 C6 -56.9(5) . . . . ?
K1 O3 C8 C7 -53.6(5) . . . . ?
K1 O3 C9 C10 48.4(4) . . . . ?
K1 O4 C10 C9 47.5(4) . . . . ?
K1 O4 C11 C12 -48.1(4) . . . . ?
K1 O5 C14 C13 -46.0(4) . . . . ?
K1 O5 C15 C16 37.1(4) . . . . ?
K1 O6 C16 C15 59.9(3) . . . . ?
K1 O6 C17 C18 -52.8(4) . . . . ?
K1 N1 C1 C2 -51.0(5) . . . . ?
K1 N1 C7 C8 -40.1(5) . . . . ?
K1 N1 C13 C14 -46.6(4) . . . . ?
K1 N2 C6 C5 -29.6(5) . . . . ?
K1 N2 C12 C11 -47.3(4) . . . . ?
K1 N2 C18 C17 -45.8(4) . . . . ?
K2 O7 C26 C25 52.4(4) . . . . ?
K2 O7 C27 C28 -49.1(4) . . . . ?
K2 O8 C28 C27 -46.5(4) . . . . ?
K2 O8 C29 C30 45.8(4) . . . . ?
K2 O9 C20 C19 48.0(5) . . . . ?
K2 O9 C21 C22 -47.6(4) . . . . ?
K2 O10 C22 C21 -48.8(4) . . . . ?
K2 O10 C23 C24 49.6(4) . . . . ?
K2 O11 C32 C31 55.2(4) . . . . ?
K2 O11 C33 C34 -38.9(4) . . . . ?
K2 O12 C34 C33 -54.4(4) . . . . ?
K2 O12 C35 C36 43.9(4) . . . . ?
K2 N3 C19 C20 44.8(5) . . . . ?
K2 N3 C25 C26 43.7(4) . . . . ?
K2 N3 C31 C32 39.8(4) . . . . ?
K2 N4 C24 C23 43.1(4) . . . . ?
K2 N4 C30 C29 46.0(4) . . . . ?
K2 N4 C36 C35 47.9(4) . . . . ?
K3 O13 C38 C37 53.4(4) . . . . ?
K3 O13 C39 C40 -54.7(4) . . . . ?
K3 O14 C40 C39 -46.1(5) . . . . ?
K3 O14 C41 C42 56.2(6) . . . . ?
K3 O15 C44 C43 44.2(4) . . . . ?
K3 O15 C45 C46 -34.6(4) . . . . ?
K3 O16 C46 C45 -59.1(4) . . . . ?
K3 O16 C47 C48 56.7(6) . . . . ?
K3 O17 C50 C49 56.0(4) . . . . ?
K3 O17 C51 C52 -52.8(4) . . . . ?
K3 O18 C52 C51 -45.7(4) . . . . ?
K3 O18 C53 C54 53.9(5) . . . . ?
K3 N5 C37 C38 42.9(4) . . . . ?
K3 N5 C43 C44 47.4(3) . . . . ?
K3 N5 C49 C50 39.6(4) . . . . ?
K3 N6 C42 C41 42.9(8) . . . . ?
K3 N6 C48 C47 40.2(6) . . . . ?
K3 N6 C54 C53 43.6(5) . . . . ?
O1 C3 C4 O2 -66.4(7) . . . . ?
O2 C5 C6 N2 58.4(6) . . . . ?
O3 C9 C10 O4 -63.9(4) . . . . ?
O4 C11 C12 N2 67.3(5) . . . . ?
O5 C15 C16 O6 -66.4(4) . . . . ?
O6 C17 C18 N2 68.6(4) . . . . ?
O7 C27 C28 O8 63.5(5) . . . . ?
O8 C29 C30 N4 -61.9(4) . . . . ?
O9 C21 C22 O10 64.5(4) . . . . ?
O10 C23 C24 N4 -63.7(4) . . . . ?
O11 C33 C34 O12 61.8(5) . . . . ?
O12 C35 C36 N4 -63.5(4) . . . . ?
O13 C39 C40 O14 68.8(5) . . . . ?
O14 C41 C42 N6 -67.3(8) . . . . ?
O15 C45 C46 O16 63.8(4) . . . . ?
O16 C47 C48 N6 -67.3(7) . . . . ?
O17 C51 C52 O18 66.7(5) . . . . ?
O18 C53 C54 N6 -68.5(6) . . . . ?
N1 C1 C2 O1 57.7(7) . . . . ?
N1 C7 C8 O3 64.2(6) . . . . ?
N1 C13 C14 O5 62.6(5) . . . . ?
N3 C19 C20 O9 -63.0(6) . . . . ?
N3 C25 C26 O7 -66.7(5) . . . . ?
N3 C31 C32 O11 -64.8(5) . . . . ?
N5 C37 C38 O13 -66.4(4) . . . . ?
N5 C43 C44 O15 -63.0(4) . . . . ?
N5 C49 C50 O17 -66.4(4) . . . . ?
N7 C91 C92 N8 -60.9(6) . . . . ?
N9 C93 C94 N10 66.6(14) . . . . ?
N9 C93 C94' N10' -45(6) . . . . ?
C1 N1 C7 C8 76.7(5) . . . . ?
C1 N1 C13 C14 -162.5(4) . . . . ?
C2 O1 C3 C4 -159.9(5) . . . . ?
C3 O1 C2 C1 -172.5(5) . . . . ?
C4 O2 C5 C6 172.4(5) . . . . ?
C5 O2 C4 C3 173.9(5) . . . . ?
C6 N2 C12 C11 -168.2(4) . . . . ?
C6 N2 C18 C17 77.1(4) . . . . ?
C7 N1 C1 C2 -170.3(4) . . . . ?
C7 N1 C13 C14 74.1(5) . . . . ?
C8 O3 C9 C10 179.9(4) . . . . ?
C9 O3 C8 C7 176.7(4) . . . . ?
C10 O4 C11 C12 173.9(3) . . . . ?
C11 O4 C10 C9 -174.9(3) . . . . ?
C12 N2 C6 C5 87.5(5) . . . . ?
C12 N2 C18 C17 -162.5(3) . . . . ?
C13 N1 C1 C2 65.7(6) . . . . ?
C13 N1 C7 C8 -159.3(4) . . . . ?
C14 O5 C15 C16 -170.2(3) . . . . ?
C15 O5 C14 C13 162.2(3) . . . . ?
C16 O6 C17 C18 -174.4(3) . . . . ?
C17 O6 C16 C15 -174.7(3) . . . . ?
C18 N2 C6 C5 -151.1(4) . . . . ?
C18 N2 C12 C11 71.7(4) . . . . ?
C19 N3 C25 C26 -76.1(5) . . . . ?
C19 N3 C31 C32 160.1(4) . . . . ?
C20 O9 C21 C22 173.4(4) . . . . ?
C21 O9 C20 C19 -175.5(4) . . . . ?
C22 O10 C23 C24 -175.4(3) . . . . ?
C23 O10 C22 C21 175.0(3) . . . . ?
C24 N4 C30 C29 165.1(3) . . . . ?
C24 N4 C36 C35 -70.6(4) . . . . ?
C25 N3 C19 C20 164.2(4) . . . . ?
C25 N3 C31 C32 -79.4(5) . . . . ?
C26 O7 C27 C28 177.3(4) . . . . ?
C27 O7 C26 C25 -174.2(4) . . . . ?
C28 O8 C29 C30 -175.2(3) . . . . ?
C29 O8 C28 C27 173.1(4) . . . . ?
C30 N4 C24 C23 -77.6(4) . . . . ?
C30 N4 C36 C35 169.1(3) . . . . ?
C31 N3 C19 C20 -75.9(5) . . . . ?
C31 N3 C25 C26 163.7(4) . . . . ?
C32 O11 C33 C34 -176.0(4) . . . . ?
C33 O11 C32 C31 -166.7(4) . . . . ?
C34 O12 C35 C36 177.3(3) . . . . ?
C35 O12 C34 C33 169.8(3) . . . . ?
C36 N4 C24 C23 161.7(3) . . . . ?
C36 N4 C30 C29 -73.5(4) . . . . ?
C37 N5 C43 C44 -72.8(4) . . . . ?
C37 N5 C49 C50 161.5(3) . . . . ?
C38 O13 C39 C40 176.4(4) . . . . ?
C39 O13 C38 C37 -178.9(3) . . . . ?
C40 O14 C41 C42 -171.1(5) . . . . ?
C41 O14 C40 C39 -179.9(4) . . . . ?
C42 N6 C48 C47 161.9(5) . . . . ?
C42 N6 C54 C53 -76.0(6) . . . . ?
C43 N5 C37 C38 160.4(3) . . . . ?
C43 N5 C49 C50 -76.7(4) . . . . ?
C44 O15 C45 C46 169.3(3) . . . . ?
C45 O15 C44 C43 -159.5(3) . . . . ?
C46 O16 C47 C48 177.2(5) . . . . ?
C47 O16 C46 C45 176.1(4) . . . . ?
C48 N6 C42 C41 -78.1(7) . . . . ?
C48 N6 C54 C53 162.1(5) . . . . ?
C49 N5 C37 C38 -78.4(4) . . . . ?
C49 N5 C43 C44 165.9(3) . . . . ?
C50 O17 C51 C52 180.0(4) . . . . ?
C51 O17 C50 C49 -177.3(3) . . . . ?
C52 O18 C53 C54 -171.1(4) . . . . ?
C53 O18 C52 C51 179.1(4) . . . . ?
C54 N6 C42 C41 160.2(7) . . . . ?
C54 N6 C48 C47 -76.7(6) . . . . ?
C55 C56 C58 C59 0.3(6) . . . . ?
C56 C55 C62 C61 2.3(5) . . . . ?
C56 C55 C62 C63 179.5(3) . . . . ?
C56 C58 C59 C60 -174.6(4) . . . . ?
C56 C58 C59 C61 2.6(6) . . . . ?
C57 C56 C58 C59 179.4(4) . . . . ?
C58 C59 C61 C62 -3.0(6) . . . . ?
C59 C61 C62 C55 0.6(6) . . . . ?
C59 C61 C62 C63 -176.7(4) . . . . ?
C60 C59 C61 C62 174.2(4) . . . . ?
C62 C55 C56 C57 178.2(4) . . . . ?
C62 C55 C56 C58 -2.7(5) . . . . ?
C64 C65 C67 C68 0.9(6) . . . . ?
C65 C64 C71 C70 1.3(6) . . . . ?
C65 C64 C71 C72 -179.5(4) . . . . ?
C65 C67 C68 C69 -177.7(4) . . . . ?
C65 C67 C68 C70 0.8(6) . . . . ?
C66 C65 C67 C68 -178.8(4) . . . . ?
C67 C68 C70 C71 -1.5(6) . . . . ?
C68 C70 C71 C64 0.4(6) . . . . ?
C68 C70 C71 C72 -178.8(4) . . . . ?
C69 C68 C70 C71 177.1(4) . . . . ?
C71 C64 C65 C66 177.8(3) . . . . ?
C71 C64 C65 C67 -1.9(5) . . . . ?
C73 C74 C76 C77 0.5(6) . . . . ?
C74 C73 C80 C79 1.4(6) . . . . ?
C74 C73 C80 C81 -176.6(4) . . . . ?
C74 C76 C77 C78 -179.5(4) . . . . ?
C74 C76 C77 C79 1.1(6) . . . . ?
C75 C74 C76 C77 -177.5(4) . . . . ?
C76 C77 C79 C80 -1.4(6) . . . . ?
C77 C79 C80 C73 0.1(6) . . . . ?
C77 C79 C80 C81 178.2(4) . . . . ?
C78 C77 C79 C80 179.2(4) . . . . ?
C80 C73 C74 C75 176.2(4) . . . . ?
C80 C73 C74 C76 -1.7(6) . . . . ?
C82 C83 C85 C86 -1.0(6) . . . . ?
C83 C82 C89 C88 -2.4(6) . . . . ?
C83 C82 C89 C90 178.3(4) . . . . ?
C83 C85 C86 C87 175.7(4) . . . . ?
C83 C85 C86 C88 -2.7(6) . . . . ?
C84 C83 C85 C86 178.6(4) . . . . ?
C85 C86 C88 C89 3.9(6) . . . . ?
C86 C88 C89 C82 -1.3(6) . . . . ?
C86 C88 C89 C90 178.0(4) . . . . ?
C87 C86 C88 C89 -174.5(4) . . . . ?
C89 C82 C83 C84 -176.1(4) . . . . ?
C89 C82 C83 C85 3.5(6) . . . . ?
C94 C93 C94' N10' 65(6) . . . . ?
C94' C93 C94 N10 -46.1(18) . . . . ?
C95 C96 C97 C98 3.1(13) . . . . ?
C96 C95 C101 C99 -2.4(14) . . . . ?
C96 C97 C98 C99 -1.3(14) . . . . ?
C97 C98 C99 C100 -179.9(8) . . . . ?
C97 C98 C99 C101 -2.4(13) . . . . ?
C98 C99 C101 C95 4.2(14) . . . . ?
C100 C99 C101 C95 -178.1(8) . . . . ?
C101 C95 C96 C97 -1.3(13) . . . . ?

_smtbx_masks_special_details     ?
loop_
_smtbx_masks_void_nr
_smtbx_masks_void_average_x
_smtbx_masks_void_average_y
_smtbx_masks_void_average_z
_smtbx_masks_void_volume
_smtbx_masks_void_count_electrons
_smtbx_masks_void_content
1 0.041 0.295 0.006 13.9 0.1 ?
2 -0.031 0.505 0.104 24.7 0.9 ?
3 0.031 0.495 0.896 24.7 0.6 ?
4 -0.041 0.705 -0.006 13.9 0.1 ?
5 0.469 -0.005 0.604 24.7 0.9 ?
6 0.459 0.795 0.494 13.9 0.1 ?
7 0.531 0.005 0.396 24.7 0.6 ?
8 0.541 0.205 0.506 13.9 0.1 ?

_smtbx_masks_void_probe_radius   1.2
_smtbx_masks_void_truncation_radius 1.2
_shelx_res_file                  
;
TITL zwq_a.res in P2(1)/n
CELL 1.54184 16.9909 33.0617 22.675 90 104.519 90
ZERR 4 0.0002 0.0004 0.0002 0 0.001 0
LATT 1
SYMM 0.5-X,0.5+Y,0.5-Z
SFAC C H N O K Nb Zn As
UNIT 404 700 40 72 12 4 16 32
EADP C94 C94'
EADP N10 N10'
DFIX 2.38 0.01 H5b H8d

L.S. 5
PLAN  43
CONF
BOND $H
LIST 4
MORE -1
ABIN
fmap 2
acta
OMIT -3 134
REM <olex2.extras>
REM <HklSrc "%.\\ZWQ.hkl">
REM </olex2.extras>

WGHT    0.034600   38.369900
FVAR       0.14091   0.72008
NB1   6    0.058773    0.839429    0.290690    11.00000    0.01793    0.02039 =
         0.01491   -0.00036    0.00337    0.00195
AS1   8   -0.000220    0.817107    0.387263    11.00000    0.02206    0.02197 =
         0.01657   -0.00103    0.00455    0.00033
AS2   8   -0.085730    0.862096    0.312484    11.00000    0.02021    0.02310 =
         0.02080   -0.00010    0.00578    0.00311
AS3   8   -0.092570    0.814748    0.230003    11.00000    0.02048    0.02385 =
         0.01840   -0.00018    0.00162    0.00154
AS4   8   -0.023299    0.859562    0.175326    11.00000    0.02487    0.02524 =
         0.01578    0.00093    0.00364    0.00281
AS5   8    0.127885    0.768251    0.269065    11.00000    0.02469    0.02328 =
         0.01979   -0.00029    0.00651    0.00485
AS6   8    0.209719    0.811426    0.347169    11.00000    0.01962    0.02872 =
         0.02076    0.00026    0.00362    0.00443
AS7   8    0.203825    0.867134    0.276559    11.00000    0.02124    0.02929 =
         0.02246   -0.00054    0.00718   -0.00007
AS8   8    0.129698    0.910358    0.330457    11.00000    0.02196    0.02187 =
         0.02073   -0.00071    0.00408   -0.00030
ZN1   7    0.131392    0.854757    0.413412    11.00000    0.02240    0.02484 =
         0.01782   -0.00168    0.00165   -0.00003
ZN2   7   -0.001924    0.762381    0.304629    11.00000    0.02274    0.02168 =
         0.01801   -0.00044    0.00331    0.00125
ZN3   7    0.111765    0.824393    0.185704    11.00000    0.02731    0.02801 =
         0.01913   -0.00055    0.00917    0.00254
ZN4   7   -0.007522    0.915392    0.257523    11.00000    0.02377    0.02272 =
         0.02067    0.00163    0.00465    0.00381
K1    5    0.242320    0.597477    0.087311    11.00000    0.02556    0.03018 =
         0.03150   -0.00032    0.00799    0.00285
K2    5    0.532260    0.734045    0.232523    11.00000    0.02146    0.03061 =
         0.02299    0.00056    0.00620    0.00216
K3    5    0.765743    0.889139    0.004998    11.00000    0.03976    0.03079 =
         0.02919    0.00357   -0.00159   -0.01096
O1    4    0.076110    0.590831    0.073816    11.00000    0.03045    0.06331 =
         0.06372   -0.01396    0.01681    0.00100
O2    4    0.138132    0.596464   -0.031756    11.00000    0.02807    0.06057 =
         0.04216   -0.01371    0.00083   -0.00432
O3    4    0.312817    0.555890    0.199785    11.00000    0.04034    0.02454 =
         0.03485    0.00336    0.01719    0.00689
O4    4    0.358244    0.537455    0.091171    11.00000    0.03054    0.03107 =
         0.03083    0.00301    0.01180    0.00500
O5    4    0.246424    0.671801    0.144384    11.00000    0.04099    0.03065 =
         0.03516   -0.00455    0.01919   -0.00027
O6    4    0.332387    0.663536    0.052945    11.00000    0.03417    0.02824 =
         0.02492    0.00303    0.00832    0.00580
O7    4    0.437087    0.690284    0.298266    11.00000    0.03887    0.04645 =
         0.02815    0.00880    0.01477    0.00672
O8    4    0.524785    0.647602    0.228063    11.00000    0.03427    0.03006 =
         0.02927    0.00321    0.01246   -0.00358
O9    4    0.634212    0.776673    0.330638    11.00000    0.02333    0.04744 =
         0.03131   -0.00692    0.00691   -0.00156
O10   4    0.694791    0.744751    0.234787    11.00000    0.02051    0.03598 =
         0.02559    0.00092    0.00526    0.00315
O11   4    0.427579    0.800809    0.193726    11.00000    0.02863    0.03775 =
         0.02990   -0.00057    0.00746    0.00678
O12   4    0.472045    0.750548    0.107344    11.00000    0.03218    0.02695 =
         0.02653    0.00549    0.00927    0.00548
O13   4    0.640099    0.844143   -0.077979    11.00000    0.03564    0.03299 =
         0.01946    0.00046    0.00240   -0.00518
O14   4    0.653671    0.929509   -0.096090    11.00000    0.05151    0.03642 =
         0.04678    0.01007   -0.01764   -0.01507
O15   4    0.742806    0.852508    0.106030    11.00000    0.03069    0.02662 =
         0.02624   -0.00167    0.00751   -0.00246
O16   4    0.722640    0.936579    0.099733    11.00000    0.04698    0.02437 =
         0.04657   -0.00409   -0.01323   -0.00156
O17   4    0.899872    0.847047   -0.019209    11.00000    0.02968    0.05512 =
         0.02664    0.00232    0.00572   -0.01564
O18   4    0.903510    0.932600   -0.005869    11.00000    0.07193    0.05508 =
         0.02934    0.01060   -0.00018   -0.03631
N1    3    0.170411    0.607367    0.197202    11.00000    0.04293    0.03957 =
         0.04881    0.00564    0.02549    0.01037
N2    3    0.311559    0.588665   -0.020937    11.00000    0.03123    0.03430 =
         0.02360   -0.00230    0.00477   -0.00075
N3    3    0.460097    0.778182    0.323145    11.00000    0.02906    0.05267 =
         0.02996   -0.00559    0.00904    0.00799
N4    3    0.600486    0.688543    0.142952    11.00000    0.02554    0.02345 =
         0.02558    0.00318    0.00979    0.00114
N5    3    0.766967    0.798908    0.009725    11.00000    0.02308    0.03013 =
         0.02050   -0.00187    0.00492   -0.00486
N6    3    0.756815    0.982023   -0.004195    11.00000    0.08647    0.03367 =
         0.05667    0.01466   -0.03216   -0.01937
N7    3    0.148974    0.409284    0.084555    11.00000    0.04314    0.04681 =
         0.03926    0.00008   -0.00106   -0.00133
AFIX  93
H7C   2    0.144240    0.406697    0.046083    11.00000   -1.20000
H7D   2    0.156218    0.388273    0.107648    11.00000   -1.20000
AFIX   0
N8    3    0.195757    0.482946    0.030429    11.00000    0.04799    0.06125 =
         0.06331    0.00189    0.01843   -0.00108
AFIX  93
H8C   2    0.236585    0.466796    0.040719    11.00000   -1.20000
H8D   2    0.193335    0.500218    0.001670    11.00000   -1.20000
AFIX   0

N9    3    0.548605    0.871766    0.024435    11.00000    0.09047    0.14954 =
         0.07303   -0.01860    0.01427    0.03122
AFIX  93
H9C   2    0.589422    0.874707    0.055414    11.00000   -1.20000
H9D   2    0.553614    0.857698   -0.006319    11.00000   -1.20000
AFIX   0
PART 1
N10   3    0.520896    0.949702    0.084099    21.00000    0.07656    0.13985 =
         0.20748   -0.10364   -0.01814    0.03288
AFIX  93
H10C  2    0.548256    0.955475    0.058035    21.00000   -1.20000
H10D  2    0.523473    0.965246    0.114936    21.00000   -1.20000
AFIX   0
PART 2
N10'  3    0.491344    0.961444    0.016595   -21.00000    0.07656    0.13985 =
         0.20748   -0.10364   -0.01814    0.03288
AFIX  93
H10E  2    0.538990    0.963853    0.040763   -21.00000   -1.20000
H10F  2    0.466615    0.982388   -0.001621   -21.00000   -1.20000
AFIX   0

PART 0
C1    1    0.091929    0.586681    0.181514    11.00000    0.05665    0.06124 =
         0.07702    0.00191    0.04345    0.00160
AFIX  23
H1A   2    0.064215    0.592106    0.213230    11.00000   -1.20000
H1B   2    0.101664    0.557777    0.181340    11.00000   -1.20000
AFIX   0
C2    1    0.036958    0.598127    0.121896    11.00000    0.03793    0.06998 =
         0.08706   -0.01489    0.03185   -0.00065
AFIX  23
H2A   2   -0.012768    0.582434    0.114859    11.00000   -1.20000
H2B   2    0.022819    0.626527    0.122431    11.00000   -1.20000
AFIX   0
C3    1    0.030274    0.606034    0.016926    11.00000    0.03138    0.08995 =
         0.06489   -0.01725    0.00270    0.00734
AFIX  23
H3A   2    0.038579    0.634977    0.014903    11.00000   -1.20000
H3B   2   -0.027164    0.601187    0.012773    11.00000   -1.20000
AFIX   0
C4    1    0.056793    0.585362   -0.033624    11.00000    0.03252    0.09926 =
         0.05890   -0.02198    0.00520   -0.01191
AFIX  23
H4A   2    0.053243    0.556274   -0.029345    11.00000   -1.20000
H4B   2    0.021282    0.593104   -0.072528    11.00000   -1.20000
AFIX   0
C5    1    0.168079    0.574196   -0.074976    11.00000    0.04048    0.06472 =
         0.03853   -0.01688    0.00265   -0.00879
AFIX  23
H5A   2    0.130037    0.576261   -0.114671    11.00000   -1.20000
H5B   2    0.172830    0.545887   -0.063389    11.00000   -1.20000
AFIX   0
C6    1    0.248040    0.589607   -0.078579    11.00000    0.04387    0.05106 =
         0.02739   -0.00457    0.00353   -0.00448
AFIX  23
H6A   2    0.266488    0.573785   -0.108562    11.00000   -1.20000
H6B   2    0.241525    0.617305   -0.093092    11.00000   -1.20000
AFIX   0
C7    1    0.223966    0.588788    0.251124    11.00000    0.06717    0.04404 =
         0.04620    0.01176    0.03719    0.02191
AFIX  23
H7A   2    0.193193    0.584362    0.281260    11.00000   -1.20000
H7B   2    0.267447    0.607593    0.268422    11.00000   -1.20000
AFIX   0
C8    1    0.261059    0.549135    0.239085    11.00000    0.06187    0.03779 =
         0.05160    0.01343    0.03385    0.01202
AFIX  23
H8A   2    0.291967    0.537558    0.277177    11.00000   -1.20000
H8B   2    0.218444    0.530230    0.220373    11.00000   -1.20000
AFIX   0
C9    1    0.351697    0.518660    0.191055    11.00000    0.03726    0.02326 =
         0.03306    0.00158    0.01013    0.00638
AFIX  23
H9A   2    0.310941    0.498581    0.173457    11.00000   -1.20000
H9B   2    0.383194    0.508553    0.229999    11.00000   -1.20000
AFIX   0
C10   1    0.406170    0.525617    0.149658    11.00000    0.02903    0.02553 =
         0.03525   -0.00030    0.00597    0.00434
AFIX  23
H10A  2    0.445288    0.546642    0.166229    11.00000   -1.20000
H10B  2    0.435772    0.501026    0.146092    11.00000   -1.20000
AFIX   0
C11   1    0.406837    0.541051    0.048518    11.00000    0.03263    0.02968 =
         0.04188    0.00243    0.01947    0.00600
AFIX  23
H11A  2    0.437207    0.516272    0.047949    11.00000   -1.20000
H11B  2    0.445313    0.563057    0.060382    11.00000   -1.20000
AFIX   0
C12   1    0.352178    0.549164   -0.014345    11.00000    0.04044    0.03208 =
         0.03356   -0.00746    0.01749   -0.00023
AFIX  23
H12A  2    0.384494    0.547297   -0.043954    11.00000   -1.20000
H12B  2    0.311034    0.528181   -0.023852    11.00000   -1.20000
AFIX   0
C13   1    0.160584    0.650835    0.206237    11.00000    0.04553    0.04476 =
         0.04198    0.01086    0.02433    0.02001
AFIX  23
H13A  2    0.148790    0.654897    0.245515    11.00000   -1.20000
H13B  2    0.114139    0.660470    0.175206    11.00000   -1.20000
AFIX   0
C14   1    0.233626    0.675861    0.203733    11.00000    0.04286    0.03663 =
         0.03306   -0.00067    0.01201    0.01391
AFIX  23
H14A  2    0.224299    0.704007    0.211982    11.00000   -1.20000
H14B  2    0.281059    0.666492    0.234079    11.00000   -1.20000
AFIX   0
C15   1    0.297073    0.702829    0.130702    11.00000    0.03843    0.02778 =
         0.03894   -0.00460    0.01447   -0.00011
AFIX  23
H15A  2    0.352340    0.699357    0.155124    11.00000   -1.20000
H15B  2    0.277697    0.729099    0.139919    11.00000   -1.20000
AFIX   0
C16   1    0.295024    0.700327    0.064609    11.00000    0.02933    0.02584 =
         0.03593    0.00298    0.00604    0.00172
AFIX  23
H16A  2    0.239162    0.701191    0.040463    11.00000   -1.20000
H16B  2    0.323743    0.723208    0.053183    11.00000   -1.20000
AFIX   0
C17   1    0.337815    0.662239   -0.008791    11.00000    0.03546    0.03472 =
         0.02363    0.00587    0.00420    0.00227
AFIX  23
H17A  2    0.374059    0.683343   -0.015834    11.00000   -1.20000
H17B  2    0.284585    0.666758   -0.035985    11.00000   -1.20000
AFIX   0
C18   1    0.369673    0.621457   -0.021321    11.00000    0.03255    0.03397 =
         0.02516    0.00291    0.00960   -0.00178
AFIX  23
H18A  2    0.382286    0.622118   -0.060729    11.00000   -1.20000
H18B  2    0.419698    0.615911    0.009238    11.00000   -1.20000
AFIX   0

C19   1    0.525165    0.788974    0.376876    11.00000    0.03397    0.07971 =
         0.02923   -0.01951    0.00537    0.00888
AFIX  23
H19A  2    0.540775    0.764986    0.401681    11.00000   -1.20000
H19B  2    0.504132    0.808500    0.400971    11.00000   -1.20000
AFIX   0
C20   1    0.599895    0.806495    0.361760    11.00000    0.02992    0.06512 =
         0.04305   -0.02529   -0.00249    0.00710
AFIX  23
H20A  2    0.585271    0.830246    0.336249    11.00000   -1.20000
H20B  2    0.639136    0.814476    0.398870    11.00000   -1.20000
AFIX   0
C21   1    0.708639    0.789905    0.318954    11.00000    0.02668    0.05004 =
         0.03154   -0.00802    0.00417   -0.00744
AFIX  23
H21A  2    0.745362    0.799117    0.356512    11.00000   -1.20000
H21B  2    0.698374    0.812336    0.290476    11.00000   -1.20000
AFIX   0
C22   1    0.746516    0.755693    0.292893    11.00000    0.02364    0.05003 =
         0.02689    0.00269    0.00512   -0.00178
AFIX  23
H22A  2    0.799490    0.763746    0.288164    11.00000   -1.20000
H22B  2    0.753759    0.732667    0.320238    11.00000   -1.20000
AFIX   0
C23   1    0.732787    0.714626    0.206792    11.00000    0.02419    0.03454 =
         0.03820    0.00443    0.01161    0.00573
AFIX  23
H23A  2    0.739870    0.690116    0.231067    11.00000   -1.20000
H23B  2    0.786020    0.723934    0.204354    11.00000   -1.20000
AFIX   0
C24   1    0.680923    0.705863    0.143649    11.00000    0.02784    0.03670 =
         0.03155    0.00108    0.01408    0.00107
AFIX  23
H24A  2    0.673048    0.730777    0.120312    11.00000   -1.20000
H24B  2    0.709799    0.687141    0.123657    11.00000   -1.20000
AFIX   0
C25   1    0.400575    0.751468    0.340991    11.00000    0.03574    0.06576 =
         0.03692   -0.00313    0.01964    0.00618
AFIX  23
H25A  2    0.350743    0.751463    0.308753    11.00000   -1.20000
H25B  2    0.388035    0.762354    0.377305    11.00000   -1.20000
AFIX   0
C26   1    0.429501    0.708500    0.353368    11.00000    0.04456    0.06532 =
         0.03375    0.00619    0.02323    0.00681
AFIX  23
H26A  2    0.481653    0.708177    0.383130    11.00000   -1.20000
H26B  2    0.390998    0.693357    0.369851    11.00000   -1.20000
AFIX   0
C27   1    0.456543    0.648438    0.307291    11.00000    0.03999    0.04887 =
         0.04261    0.02033    0.02023    0.00485
AFIX  23
H27A  2    0.415550    0.634979    0.323267    11.00000   -1.20000
H27B  2    0.508564    0.645441    0.336734    11.00000   -1.20000
AFIX   0
C28   1    0.460303    0.629491    0.248737    11.00000    0.03623    0.03483 =
         0.04295    0.01214    0.01495   -0.00182
AFIX  23
H28A  2    0.469767    0.600653    0.254368    11.00000   -1.20000
H28B  2    0.409107    0.633419    0.218675    11.00000   -1.20000
AFIX   0
C29   1    0.537142    0.627175    0.175824    11.00000    0.04478    0.02452 =
         0.03126    0.00179    0.01099   -0.00148
AFIX  23
H29A  2    0.489470    0.630115    0.142054    11.00000   -1.20000
H29B  2    0.546009    0.598573    0.184518    11.00000   -1.20000
AFIX   0
C30   1    0.610459    0.645296    0.159257    11.00000    0.03728    0.02443 =
         0.03465    0.00130    0.01151    0.00662
AFIX  23
H30A  2    0.657515    0.642151    0.193471    11.00000   -1.20000
H30B  2    0.620903    0.630415    0.125138    11.00000   -1.20000
AFIX   0
C31   1    0.418370    0.815186    0.295287    11.00000    0.03031    0.05013 =
         0.03839   -0.01449    0.00924    0.00466
AFIX  23
H31A  2    0.458389    0.836399    0.297265    11.00000   -1.20000
H31B  2    0.381066    0.823999    0.318818    11.00000   -1.20000
AFIX   0
C32   1    0.371697    0.809545    0.229762    11.00000    0.02200    0.04369 =
         0.03819   -0.00420    0.00559    0.00955
AFIX  23
H32A  2    0.333298    0.787467    0.226777    11.00000   -1.20000
H32B  2    0.341499    0.833953    0.214946    11.00000   -1.20000
AFIX   0
C33   1    0.389608    0.804339    0.130667    11.00000    0.03420    0.02811 =
         0.03366    0.00457    0.00725    0.00601
AFIX  23
H33A  2    0.372345    0.832049    0.121037    11.00000   -1.20000
H33B  2    0.341980    0.787071    0.120145    11.00000   -1.20000
AFIX   0
C34   1    0.449053    0.792040    0.094818    11.00000    0.04062    0.02842 =
         0.03431    0.00883    0.01131    0.00764
AFIX  23
H34A  2    0.424485    0.795435    0.051630    11.00000   -1.20000
H34B  2    0.496897    0.809140    0.105786    11.00000   -1.20000
AFIX   0
C35   1    0.517226    0.735889    0.066044    11.00000    0.03250    0.03412 =
         0.02322    0.00358    0.00888    0.00087
AFIX  23
H35A  2    0.564450    0.752898    0.068471    11.00000   -1.20000
H35B  2    0.483569    0.736964    0.024629    11.00000   -1.20000
AFIX   0
C36   1    0.543996    0.692924    0.082108    11.00000    0.03285    0.03168 =
         0.02074    0.00001    0.00833    0.00073
AFIX  23
H36A  2    0.496294    0.676415    0.080443    11.00000   -1.20000
H36B  2    0.570208    0.682670    0.051749    11.00000   -1.20000
AFIX   0

C37   1    0.690024    0.782345   -0.027408    11.00000    0.02613    0.03276 =
         0.02637   -0.00677    0.00633   -0.00646
AFIX  23
H37A  2    0.648618    0.784758   -0.004929    11.00000   -1.20000
H37B  2    0.697224    0.753811   -0.034524    11.00000   -1.20000
AFIX   0
C38   1    0.661107    0.803534   -0.087938    11.00000    0.03184    0.03831 =
         0.02369   -0.00920    0.00451   -0.00477
AFIX  23
H38A  2    0.703756    0.803226   -0.109466    11.00000   -1.20000
H38B  2    0.614148    0.789565   -0.112722    11.00000   -1.20000
AFIX   0
C39   1    0.611152    0.864354   -0.135012    11.00000    0.04078    0.04550 =
         0.01983    0.00563   -0.00273   -0.01465
AFIX  23
H39A  2    0.566019    0.849378   -0.160264    11.00000   -1.20000
H39B  2    0.654127    0.865650   -0.156173    11.00000   -1.20000
AFIX   0
C40   1    0.584307    0.905910   -0.124565    11.00000    0.03987    0.04337 =
         0.03756    0.00900   -0.00910   -0.01257
AFIX  23
H40A  2    0.556593    0.918101   -0.163086    11.00000   -1.20000
H40B  2    0.546702    0.904906   -0.098709    11.00000   -1.20000
AFIX   0
C41   1    0.630306    0.969806   -0.085098    11.00000    0.08199    0.03607 =
         0.06895    0.01255   -0.03427   -0.00434
AFIX  23
H41A  2    0.600294    0.969737   -0.053911    11.00000   -1.20000
H41B  2    0.595818    0.981179   -0.122059    11.00000   -1.20000
AFIX   0
C42   1    0.706539    0.994503   -0.064519    11.00000    0.11097    0.03330 =
         0.07124    0.02067   -0.04267   -0.02020
AFIX  23
H42A  2    0.738465    0.991968   -0.094298    11.00000   -1.20000
H42B  2    0.691887    1.022754   -0.062776    11.00000   -1.20000
AFIX   0
C43   1    0.778181    0.788072    0.073901    11.00000    0.02609    0.02532 =
         0.02279    0.00068    0.00828   -0.00210
AFIX  23
H43A  2    0.834319    0.793166    0.095241    11.00000   -1.20000
H43B  2    0.768350    0.759308    0.076554    11.00000   -1.20000
AFIX   0
C44   1    0.723616    0.810698    0.105826    11.00000    0.02720    0.02448 =
         0.02634   -0.00133    0.00844   -0.00078
AFIX  23
H44A  2    0.667091    0.806404    0.084740    11.00000   -1.20000
H44B  2    0.731959    0.800962    0.147292    11.00000   -1.20000
AFIX   0
C45   1    0.716861    0.874325    0.151611    11.00000    0.02618    0.03577 =
         0.03314   -0.00690    0.00599    0.00427
AFIX  23
H45A  2    0.734292    0.860530    0.190460    11.00000   -1.20000
H45B  2    0.658017    0.876228    0.141063    11.00000   -1.20000
AFIX   0
C46   1    0.753480    0.915715    0.155970    11.00000    0.03579    0.03518 =
         0.03857   -0.00779   -0.00406    0.00567
AFIX  23
H46A  2    0.739956    0.930579    0.188982    11.00000   -1.20000
H46B  2    0.812203    0.913667    0.164440    11.00000   -1.20000
AFIX   0
C47   1    0.752952    0.976954    0.104992    11.00000    0.07864    0.02961 =
         0.05971   -0.00458   -0.01611   -0.01129
AFIX  23
H47A  2    0.811915    0.976685    0.116731    11.00000   -1.20000
H47B  2    0.733926    0.991349    0.136045    11.00000   -1.20000
AFIX   0
C48   1    0.723127    0.997900    0.044129    11.00000    0.09559    0.02559 =
         0.07862    0.00302   -0.02936   -0.00386
AFIX  23
H48A  2    0.664373    0.995636    0.031466    11.00000   -1.20000
H48B  2    0.736411    1.026424    0.049349    11.00000   -1.20000
AFIX   0
C49   1    0.835279    0.783319   -0.012447    11.00000    0.02970    0.03984 =
         0.02384   -0.00444    0.00899   -0.00087
AFIX  23
H49A  2    0.819524    0.782789   -0.056623    11.00000   -1.20000
H49B  2    0.846383    0.755706    0.001647    11.00000   -1.20000
AFIX   0
C50   1    0.911776    0.807751    0.008041    11.00000    0.02803    0.05385 =
         0.02119    0.00255    0.00857   -0.00101
AFIX  23
H50A  2    0.925974    0.810289    0.052063    11.00000   -1.20000
H50B  2    0.956121    0.794159   -0.003691    11.00000   -1.20000
AFIX   0
C51   1    0.973486    0.869755   -0.002188    11.00000    0.03615    0.08267 =
         0.02764   -0.00462    0.00858   -0.03040
AFIX  23
H51A  2    1.016261    0.855879   -0.015549    11.00000   -1.20000
H51B  2    0.990347    0.872559    0.041768    11.00000   -1.20000
AFIX   0
C52   1    0.959165    0.910256   -0.031115    11.00000    0.06817    0.08802 =
         0.02729    0.00045    0.01176   -0.04895
AFIX  23
H52A  2    1.010231    0.924799   -0.024386    11.00000   -1.20000
H52B  2    0.937173    0.907256   -0.074698    11.00000   -1.20000
AFIX   0
C53   1    0.888015    0.972201   -0.031135    11.00000    0.09862    0.07016 =
         0.04111    0.02323   -0.01860   -0.05924
AFIX  23
H53A  2    0.857966    0.970253   -0.073478    11.00000   -1.20000
H53B  2    0.939160    0.985720   -0.029590    11.00000   -1.20000
AFIX   0
C54   1    0.840108    0.996403    0.003553    11.00000    0.10330    0.04253 =
         0.05347    0.01747   -0.03391   -0.04021
AFIX  23
H54A  2    0.867770    0.995624    0.046512    11.00000   -1.20000
H54B  2    0.838590    1.024361   -0.009652    11.00000   -1.20000
AFIX   0

C55   1    0.186475    0.879939    0.493439    11.00000    0.02451    0.02388 =
         0.01959    0.00120    0.00459   -0.00221
C56   1    0.262781    0.869517    0.529988    11.00000    0.02932    0.02470 =
         0.02118    0.00288    0.00587   -0.00007
C57   1    0.306576    0.832190    0.516665    11.00000    0.03488    0.03183 =
         0.02677   -0.00001   -0.00074    0.00537
AFIX 137
H57A  2    0.331784    0.837795    0.484100    11.00000   -1.50000
H57B  2    0.268344    0.810470    0.504966    11.00000   -1.50000
H57C  2    0.347439    0.824576    0.552459    11.00000   -1.50000
AFIX   0
C58   1    0.301092    0.893792    0.579433    11.00000    0.02909    0.03406 =
         0.01802    0.00120   -0.00228   -0.00118
AFIX  43
H58   2    0.352065    0.886227    0.602911    11.00000   -1.20000
AFIX   0
C59   1    0.265677    0.928603    0.594489    11.00000    0.03807    0.03069 =
         0.01890   -0.00048    0.00264   -0.00541
C60   1    0.310826    0.956537    0.644641    11.00000    0.05678    0.03806 =
         0.02869   -0.00842   -0.00353   -0.00469
AFIX 137
H60A  2    0.319899    0.982101    0.627377    11.00000   -1.50000
H60B  2    0.362128    0.944645    0.664616    11.00000   -1.50000
H60C  2    0.279047    0.960559    0.673695    11.00000   -1.50000
AFIX   0
C61   1    0.187949    0.938384    0.560155    11.00000    0.03443    0.02583 =
         0.02293   -0.00143    0.01049   -0.00068
AFIX  43
H61   2    0.161708    0.960975    0.570551    11.00000   -1.20000
AFIX   0
C62   1    0.148963    0.914866    0.510536    11.00000    0.02671    0.02712 =
         0.02076    0.00274    0.00866   -0.00111
C63   1    0.067172    0.927856    0.472854    11.00000    0.02973    0.03062 =
         0.03305   -0.00484    0.01015    0.00316
AFIX 137
H63A  2    0.072106    0.937019    0.433767    11.00000   -1.50000
H63B  2    0.046829    0.949462    0.493163    11.00000   -1.50000
H63C  2    0.030238    0.905400    0.467519    11.00000   -1.50000
AFIX   0
C64   1   -0.051855    0.707282    0.304891    11.00000    0.01710    0.02712 =
         0.02236   -0.00235    0.00048    0.00453
C65   1   -0.065108    0.683190    0.251674    11.00000    0.01715    0.03060 =
         0.02245   -0.00280    0.00025    0.00422
C66   1   -0.047654    0.700088    0.194692    11.00000    0.02826    0.03483 =
         0.02168   -0.00732    0.00285    0.00233
AFIX 137
H66A  2   -0.079133    0.724195    0.182820    11.00000   -1.50000
H66B  2   -0.061829    0.680429    0.162617    11.00000   -1.50000
H66C  2    0.009143    0.706427    0.202265    11.00000   -1.50000
AFIX   0
C67   1   -0.094657    0.643776    0.251188    11.00000    0.02885    0.03235 =
         0.02767   -0.01149    0.00246   -0.00165
AFIX  43
H67   2   -0.102051    0.628524    0.215757    11.00000   -1.20000
AFIX   0
C68   1   -0.113476    0.626496    0.302119    11.00000    0.03321    0.03105 =
         0.03744   -0.00766    0.00901   -0.00870
C69   1   -0.142574    0.583259    0.302125    11.00000    0.06380    0.03942 =
         0.05762   -0.01159    0.02618   -0.01954
AFIX 137
H69A  2   -0.195582    0.580814    0.274810    11.00000   -1.50000
H69B  2   -0.145237    0.575897    0.342533    11.00000   -1.50000
H69C  2   -0.105372    0.565626    0.289034    11.00000   -1.50000
AFIX   0
C70   1   -0.102597    0.650486    0.354005    11.00000    0.02812    0.03312 =
         0.03040   -0.00230    0.00850   -0.00372
AFIX  43
H70   2   -0.115836    0.639993    0.388340    11.00000   -1.20000
AFIX   0
C71   1   -0.072327    0.689907    0.355919    11.00000    0.02483    0.02689 =
         0.02390   -0.00109    0.00237   -0.00142
C72   1   -0.061474    0.712804    0.414823    11.00000    0.03976    0.03053 =
         0.02418   -0.00130    0.01087   -0.00569
AFIX 137
H72A  2   -0.082543    0.697034    0.442961    11.00000   -1.50000
H72B  2   -0.090249    0.738020    0.407203    11.00000   -1.50000
H72C  2   -0.004710    0.717954    0.431858    11.00000   -1.50000
AFIX   0
C73   1    0.144870    0.818822    0.107102    11.00000    0.02489    0.03108 =
         0.02260    0.00212    0.00604    0.00683
C74   1    0.180115    0.851004    0.081975    11.00000    0.03196    0.02897 =
         0.02483    0.00238    0.00914    0.00498
C75   1    0.194268    0.891683    0.113640    11.00000    0.05915    0.03218 =
         0.03248   -0.00015    0.01912   -0.00537
AFIX 137
H75A  2    0.143125    0.902906    0.116212    11.00000   -1.50000
H75B  2    0.219897    0.909636    0.090857    11.00000   -1.50000
H75C  2    0.228751    0.888283    0.153914    11.00000   -1.50000
AFIX   0
C76   1    0.200681    0.846979    0.026162    11.00000    0.02989    0.03946 =
         0.02548    0.00641    0.01078    0.00029
AFIX  43
H76   2    0.224208    0.868736    0.010972    11.00000   -1.20000
AFIX   0
C77   1    0.186673    0.811098   -0.007110    11.00000    0.03021    0.04516 =
         0.02209    0.00200    0.00689    0.01171
C78   1    0.209654    0.806823   -0.067021    11.00000    0.05231    0.05786 =
         0.02935   -0.00050    0.01976    0.00972
AFIX 137
H78A  2    0.162395    0.799635   -0.098424    11.00000   -1.50000
H78B  2    0.250126    0.786091   -0.063509    11.00000   -1.50000
H78C  2    0.231040    0.832028   -0.077187    11.00000   -1.50000
AFIX   0
C79   1    0.150287    0.779750    0.016716    11.00000    0.03218    0.03500 =
         0.02272   -0.00147    0.00512    0.01108
AFIX  43
H79   2    0.139283    0.755716   -0.005111    11.00000   -1.20000
AFIX   0
C80   1    0.129390    0.782924    0.072647    11.00000    0.02758    0.03294 =
         0.01895   -0.00040    0.00621    0.00646
C81   1    0.087779    0.747794    0.094070    11.00000    0.04081    0.03272 =
         0.02457   -0.00182    0.00763    0.00021
AFIX 137
H81A  2    0.116129    0.740908    0.135015    11.00000   -1.50000
H81B  2    0.087896    0.724983    0.067895    11.00000   -1.50000
H81C  2    0.032723    0.755041    0.092989    11.00000   -1.50000
AFIX   0
C82   1   -0.049012    0.970822    0.230559    11.00000    0.02556    0.02351 =
         0.02294    0.00008    0.00200   -0.00057
C83   1   -0.102223    0.993150    0.256841    11.00000    0.02293    0.02457 =
         0.02437   -0.00063    0.00327    0.00298
C84   1   -0.128061    0.976830    0.311278    11.00000    0.03347    0.03132 =
         0.03317   -0.00040    0.01329    0.00799
AFIX 137
H84A  2   -0.164056    0.954297    0.298923    11.00000   -1.50000
H84B  2   -0.155594    0.997652    0.327825    11.00000   -1.50000
H84C  2   -0.080962    0.968161    0.341700    11.00000   -1.50000
AFIX   0
C85   1   -0.131680    1.030928    0.233289    11.00000    0.02514    0.02545 =
         0.03552   -0.00381    0.00341    0.00222
AFIX  43
H85   2   -0.167373    1.044902    0.251010    11.00000   -1.20000
AFIX   0
C86   1   -0.108741    1.048156    0.183773    11.00000    0.02862    0.02259 =
         0.03215    0.00494   -0.00457   -0.00245
C87   1   -0.145526    1.087540    0.156052    11.00000    0.04107    0.02714 =
         0.04963    0.00829   -0.00311    0.00175
AFIX 137
H87A  2   -0.202773    1.083955    0.138920    11.00000   -1.50000
H87B  2   -0.120076    1.095656    0.124617    11.00000   -1.50000
H87C  2   -0.137093    1.108025    0.187012    11.00000   -1.50000
AFIX   0
C88   1   -0.052625    1.027251    0.160151    11.00000    0.03371    0.02853 =
         0.02590    0.00330   -0.00027   -0.00819
AFIX  43
H88   2   -0.033944    1.038860    0.128846    11.00000   -1.20000
AFIX   0
C89   1   -0.023534    0.989195    0.182264    11.00000    0.02725    0.02585 =
         0.02536    0.00166    0.00358   -0.00373
C90   1    0.035555    0.967273    0.153241    11.00000    0.04469    0.03257 =
         0.03049    0.00395    0.01812   -0.00163
AFIX 137
H90A  2    0.006859    0.947224    0.125387    11.00000   -1.50000
H90B  2    0.076740    0.954380    0.184356    11.00000   -1.50000
H90C  2    0.060491    0.986332    0.131599    11.00000   -1.50000
AFIX   0

C91   1    0.144726    0.449221    0.110579    11.00000    0.03724    0.05510 =
         0.05496   -0.01560    0.01194   -0.00721
AFIX  23
H91A  2    0.194807    0.454736    0.141096    11.00000   -1.20000
H91B  2    0.100247    0.450050    0.130286    11.00000   -1.20000
AFIX   0
C92   1    0.131786    0.481075    0.061190    11.00000    0.04327    0.04484 =
         0.07833   -0.01227    0.01525   -0.00035
AFIX  23
H92A  2    0.080954    0.475573    0.031491    11.00000   -1.20000
H92B  2    0.126853    0.507276    0.079178    11.00000   -1.20000
AFIX   0

C93   1    0.470891    0.890633    0.024054    11.00000    0.07927    0.10156 =
         0.12628   -0.02784    0.02277    0.01863
PART 1
AFIX  43
H93   2    0.425577    0.888053   -0.008699    21.00000   -1.20000
AFIX  43
PART 2
H93A  2    0.429325    0.875916    0.033925   -21.00000   -1.20000
AFIX   0
PART 1
C94   1    0.468959    0.912721    0.075819    21.00000    0.09354    0.11795 =
         0.08872   -0.02354    0.02797    0.01946
AFIX  23
H94A  2    0.486881    0.895514    0.111304    21.00000   -1.20000
H94B  2    0.413273    0.920648    0.073401    21.00000   -1.20000
AFIX   0
PART 2
C94'  1    0.461087    0.930613    0.008736   -21.00000    0.09354    0.11795 =
         0.08872   -0.02354    0.02797    0.01946
AFIX  23
H94C  2    0.447897    0.928982   -0.035369   -21.00000   -1.20000
H94D  2    0.409554    0.936280    0.018142   -21.00000   -1.20000
AFIX   0

PART 0
C95   1    0.544692    0.891553    0.235071    11.00000    0.11159    0.07268 =
         0.12731   -0.01530    0.05265   -0.02544
AFIX  43
H95   2    0.550815    0.863909    0.230063    11.00000   -1.20000
AFIX   0
C96   1    0.611687    0.915943    0.252641    11.00000    0.10592    0.08954 =
         0.08744   -0.02223    0.04601   -0.01769
AFIX  43
H96   2    0.663812    0.905127    0.260497    11.00000   -1.20000
AFIX   0
C97   1    0.599656    0.958407    0.258626    11.00000    0.12824    0.08810 =
         0.09799   -0.04106    0.05044   -0.03987
AFIX  43
H97   2    0.644113    0.975752    0.268586    11.00000   -1.20000
AFIX   0
C98   1    0.522667    0.973402    0.249669    11.00000    0.09566    0.06292 =
         0.09142   -0.01969    0.01258   -0.01249
AFIX  43
H98   2    0.515699    1.000996    0.254512    11.00000   -1.20000
AFIX   0
C99   1    0.455498    0.949132    0.233805    11.00000    0.11695    0.07492 =
         0.08015    0.01089    0.05315    0.02409
C100  1    0.372430    0.964440    0.223861    11.00000    0.12945    0.13507 =
         0.10007    0.00067    0.04825   -0.00609
AFIX 137
H10G  2    0.338993    0.952763    0.187343    11.00000   -1.50000
H10H  2    0.372596    0.993342    0.219826    11.00000   -1.50000
H10I  2    0.351182    0.957262    0.257887    11.00000   -1.50000
AFIX   0
C101  1    0.465101    0.908954    0.224467    11.00000    0.10773    0.08412 =
         0.13073   -0.01106    0.05848   -0.02679
AFIX  43
H101  2    0.419545    0.892627    0.211067    11.00000   -1.20000
AFIX   0
HKLF 4

REM  zwq_a.res in P2(1)/n
REM R1 =  0.0406 for   20269 Fo > 4sig(Fo)  and  0.0452 for all   21908 data
REM   1326 parameters refined using      1 restraints

END

WGHT      0.0346     38.4392

REM Highest difference peak  0.988,  deepest hole -0.930,  1-sigma level  0.091
Q1    1   0.5476  0.9569  0.1740  11.00000  0.05    0.99
Q2    1   0.1892  0.4906  0.0204  11.00000  0.05    0.88
Q3    1   0.1705  0.5630 -0.0626  11.00000  0.05    0.87
Q4    1   0.4122  0.9250  0.1590  11.00000  0.05    0.78
Q5    1   0.0026  0.8405  0.2288  11.00000  0.05    0.69
Q6    1   0.4805  0.9332  0.1381  11.00000  0.05    0.68
Q7    1   0.1136  0.8373  0.3572  11.00000  0.05    0.63
Q8    1   0.1235  0.8880  0.2778  11.00000  0.05    0.62
Q9    1   0.0163  0.8216  0.1864  11.00000  0.05    0.61
Q10   1   0.0007  0.8626  0.3220  11.00000  0.05    0.60
Q11   1   0.0581  0.9109  0.2965  11.00000  0.05    0.59
Q12   1   0.0257  0.7961  0.2935  11.00000  0.05    0.58
Q13   1  -0.0811  0.8312  0.2710  11.00000  0.05    0.56
Q14   1   0.1387  0.8286  0.3196  11.00000  0.05    0.54
Q15   1   0.1692  0.8600  0.2208  11.00000  0.05    0.54
Q16   1  -0.1876  0.8289  0.2277  11.00000  0.05    0.53
Q17   1  -0.1336  0.8503  0.2427  11.00000  0.05    0.53
Q18   1  -0.0174  0.8162  0.2494  11.00000  0.05    0.53
Q19   1   0.5597  0.9903  0.0983  11.00000  0.05    0.51
Q20   1   0.0935  0.8014  0.2834  11.00000  0.05    0.51
Q21   1   0.4757  0.9300  0.0244  11.00000  0.05    0.51
Q22   1  -0.1117  0.8458  0.3305  11.00000  0.05    0.50
Q23   1   0.5101  0.9416  0.0886  11.00000  0.05    0.50
Q24   1  -0.0288  0.8372  0.2786  11.00000  0.05    0.50
Q25   1  -0.0529  0.8819  0.2694  11.00000  0.05    0.50
Q26   1   0.0860  0.8202  0.4030  11.00000  0.05    0.49
Q27   1   0.0980  0.7486  0.2778  11.00000  0.05    0.48
Q28   1   0.1307  0.5671 -0.0086  11.00000  0.05    0.48
Q29   1   0.2331  0.8393  0.2523  11.00000  0.05    0.48
Q30   1  -0.0436  0.8300  0.3304  11.00000  0.05    0.48
Q31   1   0.1578  0.8136  0.2884  11.00000  0.05    0.48
Q32   1   0.0966  0.8899  0.3687  11.00000  0.05    0.47
Q33   1   0.1889  0.8241  0.2093  11.00000  0.05    0.47
Q34   1   0.0591  0.8539  0.1977  11.00000  0.05    0.47
Q35   1   0.0257  0.8779  0.2812  11.00000  0.05    0.46
Q36   1   0.1448  0.7894  0.3206  11.00000  0.05    0.46
Q37   1   0.1811  0.7908  0.3520  11.00000  0.05    0.46
Q38   1   0.2898  0.8111  0.3721  11.00000  0.05    0.46
Q39   1  -0.0443  0.7377  0.3118  11.00000  0.05    0.45
Q40   1   0.0122  0.8901  0.2153  11.00000  0.05    0.45
Q41   1   0.0738  0.7697  0.3278  11.00000  0.05    0.44
Q42   1   0.1985  0.4594 -0.0037  11.00000  0.05    0.44
Q43   1  -0.0685  0.8370  0.3705  11.00000  0.05    0.44
;
_shelx_res_checksum              3787
_shelx_hkl_file                  
;
   0   0  -2 9999.00  408.15
   0   0  -3    1.72    0.63
   0   0   3    0.79    0.64
   0   0  -4 3180.69  130.40
   0   0   4 3194.52  130.61
   0   0  -5    0.07    0.92
   0   0   5   -0.05    0.97
   0   0  -6   58.33    3.17
   0   0   6   62.99    3.51
   0   0   7    1.39    1.10
   0   0  -7    0.05    1.08
   0   0  -8    4.25    1.25
   0   0   8    4.64    1.42
   0   0  -9    0.46    1.28
   0   0 -10 2899.15  119.44
   0   0 -11   -0.86    1.55
   0   0 -12 2954.76  122.03
   0   0 -13    0.66    1.46
   0   0 -14   38.81    3.33
   0   0 -15    0.79    2.16
   0   0 -15    0.52    1.70
   0   0  15    1.53    2.68
   0   0 -16    9.47    2.62
   0   0 -16   10.36    2.17
   0   0  16   10.39    3.69
   0   0 -17    0.90    2.70
   0   0 -17    2.33    2.16
   0   0  17    1.62    3.23
   0   0 -18   22.91    3.38
   0   0 -18   20.71    2.78
   0   0  18   18.51    4.42
   0   0 -19    2.03    2.99
   0   0 -19    0.82    2.43
   0   0  19    0.76    3.71
   0   0 -20   68.83    5.03
   0   0 -20   61.10    4.57
   0   0 -21    4.87    2.95
   0   0 -21   -0.64    2.50
   0   0 -22  168.80    8.41
   0   0 -22  151.60    8.36
   0   0 -22  174.53    9.18
   0   0 -23    3.05    2.80
   0   0 -23    3.53    3.93
   0   0 -23    1.32    2.56
   0   0 -24  184.03    8.71
   0   0 -24  174.81    8.80
   0   0 -24  187.36    9.35
   0   0 -25   -1.24    2.04
   0   0 -25    0.47    1.88
   0   0 -25    1.37    2.43
   0   0 -26  236.63   10.50
   0   0 -26  242.52   10.67
   0   0 -26  244.39   10.97
   0   1  -2  647.44   26.54
   0   1  -2  642.65   26.61
   0  -1   2  668.22   26.61
   0  -1   2  627.14   26.54
   0  -1   3 1044.83   42.45
   0   1  -3 1019.13   42.32
   0   1  -4 2078.82   86.18
   0  -1   4 2136.30   86.37
   0  -1   5   25.31    1.91
   0  -1  -5   25.72    1.75
   0   1  -5   26.15    1.73
   0   1   5   24.13    1.94
   0   1   6  221.88   10.28
   0  -1   6  230.92   10.22
   0   1  -6  228.77    9.94
   0  -1  -6  226.84    9.94
   0  -1   7 1718.79   72.20
   0  -1  -7 1753.24   71.82
   0   1   7 1741.78   72.25
   0   1  -7 1744.82   71.80
   0  -1   8    6.44    1.46
   0   1  -8    9.97    1.48
   0  -1  -8    8.81    1.46
   0   1  -9   29.91    2.39
   0  -1  -9   30.72    2.38
   0  -1 -10   79.31    4.34
   0   1 -10   71.04    4.25
   0   1 -11   98.86    5.32
   0  -1 -11   94.25    5.24
   0  -1 -12   41.97    3.27
   0   1 -12   55.34    3.59
   0  -1 -13   24.62    2.56
   0   1 -13   19.27    2.43
   0   1 -14   17.95    2.50
   0   1  14   20.64    3.33
   0  -1 -14   21.38    2.44
   0   1 -15   46.27    3.47
   0  -1 -15   43.75    3.42
   0   1  15   46.19    4.93
   0   1 -15   40.97    3.14
   0  -1 -15   44.54    3.20
   0  -1 -15   42.71    3.21
   0   1 -16  310.34   14.23
   0  -1 -16  313.15   14.22
   0   1  16  356.99   17.21
   0  -1  16  371.87   17.61
   0   1 -16  323.69   14.17
   0  -1 -16  323.70   14.23
   0  -1 -16  286.28   13.95
   0  -1 -17  241.66   11.24
   0   1 -17  233.31   11.24
   0  -1 -17  225.34   10.94
   0   1 -17  235.98   11.09
   0  -1 -17  235.04   11.16
   0  -1  17  274.74   14.65
   0   1  17  255.55   14.14
   0  -1 -18  470.44   20.56
   0   1 -18  460.73   20.55
   0  -1 -18  461.46   20.50
   0   1 -18  436.96   20.36
   0   1  18  505.56   24.08
   0   1 -19   11.91    3.35
   0  -1 -19   12.09    3.19
   0   1 -19    9.32    2.63
   0  -1 -19    9.92    2.66
   0  -1  19    9.04    4.45
   0   1  19    9.91    4.19
   0   1 -20  128.06    7.16
   0  -1 -20  129.15    7.20
   0  -1 -20  119.96    6.99
   0   1 -20  128.50    6.98
   0   1 -21   36.15    3.77
   0  -1 -21   40.19    3.92
   0   1 -21   30.53    3.44
   0  -1 -21   35.34    3.57
   0   1 -22   14.50    2.81
   0  -1 -22   11.33    2.93
   0  -1 -22    9.03    2.74
   0   1 -22    4.98    2.51
   0  -1 -22    5.00    3.52
   0  -1 -23    2.22    2.70
   0   1 -23    2.10    2.56
   0  -1 -23    3.75    3.18
   0   1 -23    4.19    2.32
   0  -1 -23    5.89    2.53
   0  -1 -24  186.09    8.89
   0   1 -24  187.72    8.83
   0   1 -24  184.33    8.93
   0  -1 -24  184.06    9.05
   0  -1 -24  186.74    9.45
   0   1 -25   24.29    2.49
   0  -1 -25   20.69    2.58
   0  -1 -25   24.04    3.03
   0  -1 -25   24.12    2.61
   0   1 -25   24.55    2.51
   0  -1 -26   44.74    2.92
   0   1 -26   45.96    2.85
   0  -1 -26   53.84    3.11
   0   1 -26   44.00    2.94
   0  -1 -26   48.31    3.40
   0  -2   2 4724.80  202.92
   0   2  -2 4974.13  202.93
   0   2   2 5079.68  203.00
   0  -2   2 4988.12  202.93
   0  -2  -2 5068.22  202.86
   0  -2   3 1209.38   49.24
   0   2  -3 1185.69   49.18
   0   2  -4  210.22    9.04
   0  -2   4  208.39    9.15
   0  -2   5   15.16    1.49
   0   2  -5   15.26    1.42
   0   2  -6   11.67    1.35
   0  -2   6   11.88    1.45
   0  -2   7  136.98    6.75
   0   2  -7  134.98    6.42
   0  -2  -7  139.86    6.46
   0  -2  -8   34.38    2.37
   0  -2   8   30.88    1.63
   0  -2   8   36.42    2.72
   0   2  -8   33.65    2.40
   0  -2  -9  216.82    9.78
   0   2  -9  214.67    9.78
   0  -2   9  206.69   10.20
   0   2 -10  746.62   31.37
   0  -2 -10  732.22   31.33
   0  -2 -11  216.81   10.35
   0   2 -11  227.41   10.44
   0  -2 -12  484.08   21.57
   0   2 -12  502.80   21.65
   0  -2 -13 1146.03   49.13
   0   2 -13 1186.12   49.22
   0   2  13 1160.29   50.29
   0  -2 -14  291.14   13.44
   0   2 -14  281.70   13.48
   0   2  14  282.19   14.63
   0   2 -15   60.25    4.06
   0  -2 -15   57.70    3.93
   0   2  15   61.46    5.58
   0  -2 -15   68.19    4.00
   0   2 -15   62.82    3.80
   0   2 -15   56.82    3.89
   0  -2 -15   56.87    3.79
   0  -2 -16    7.70    2.54
   0   2 -16    6.70    2.61
   0  -2  16    3.10    3.16
   0   2  16    6.79    3.19
   0  -2 -16    5.67    2.17
   0   2 -16    8.20    1.97
   0   2 -16   13.43    2.56
   0  -2 -16    8.04    2.25
   0  -2 -17  311.02   14.10
   0   2 -17  313.30   14.16
   0   2  17  316.30   16.84
   0  -2 -17  305.06   14.09
   0   2 -17  304.05   13.95
   0   2 -17  296.51   13.95
   0   2 -18   13.52    3.17
   0  -2 -18   13.13    3.15
   0   2  18   14.88    4.19
   0  -2  18    9.82    4.41
   0  -2 -18   14.94    2.73
   0   2 -18   14.35    2.55
   0   2 -18   10.73    3.07
   0  -2 -19  719.75   30.64
   0   2 -19  726.16   30.64
   0  -2 -19  692.56   30.66
   0   2 -19  679.53   30.49
   0  -2  19  812.06   35.32
   0   2  19  726.12   34.06
   0   2 -20    8.79    3.05
   0  -2 -20   11.01    3.16
   0   2 -20   12.61    2.68
   0  -2 -20    8.70    2.76
   0  -2 -21  145.46    7.56
   0   2 -21  138.62    7.43
   0  -2 -21  135.65    7.52
   0   2 -21  128.42    7.27
   0   2 -22   14.75    2.87
   0  -2 -22   13.02    2.96
   0   2 -22   10.60    2.66
   0  -2 -22    9.06    3.55
   0  -2 -22    9.84    2.83
   0   2 -23   20.38    2.88
   0  -2 -23   21.97    3.19
   0   2 -23   21.37    2.80
   0  -2 -23   21.23    3.69
   0  -2 -23   19.99    3.03
   0   2 -24  292.01   13.13
   0  -2 -24  308.34   13.32
   0   2 -24  291.81   13.28
   0  -2 -24  281.28   13.45
   0  -2 -24  306.25   13.86
   0  -2 -25   14.91    2.40
   0   2 -25   15.91    2.20
   0  -2 -25   18.13    2.43
   0   2 -25   21.83    2.26
   0  -2 -25   18.63    2.84
   0  -2 -26  224.54    9.74
   0   2 -26  220.00    9.57
   0   2 -26  208.48    9.70
   0  -2 -26  218.52    9.90
   0  -2 -26  231.84   10.12
   0   3   0    0.24    0.50
   0  -3   0    0.34    0.54
   0  -3  -1  474.10   18.72
   0  -3  -1  431.82   18.65
   0   3   1  469.31   18.66
   0  -3   1  427.30   18.64
   0   3   2  169.68    7.04
   0   3  -2  156.42    6.94
   0  -3  -2  159.19    6.95
   0  -3  -3 2430.74   96.90
   0   3   3 2385.98   97.29
   0   3  -3 2282.08   97.16
   0  -3   3 2276.40   97.17
   0  -3   4  395.04   17.07
   0   3   4  410.20   17.18
   0   3  -4  408.59   17.04
   0  -3   5   48.58    2.66
   0   3  -5   41.45    2.54
   0  -3   6  321.70   14.33
   0   3  -6  334.87   14.15
   0   3  -7  636.04   27.05
   0  -3   7  653.26   27.38
   0  -3   8    6.23    0.93
   0   3  -8    7.63    1.42
   0  -3   8    7.21    1.41
   0  -3  -8    6.57    1.41
   0  -3  -9  443.51   17.85
   0   3  -9  436.89   17.86
   0  -3   9  390.72   16.98
   0  -3   9  440.10   18.35
   0  -3 -10  211.63    9.82
   0   3 -10  211.38    9.85
   0  -3  10  207.66   10.34
   0   3  11  551.14   25.19
   0   3 -11  572.65   24.52
   0  -3 -11  570.72   24.47
   0  -3 -12   79.25    4.85
   0   3  12   81.77    5.67
   0   3 -12   88.16    5.00
   0   3 -13   42.46    3.31
   0  -3 -13   42.60    3.29
   0   3  13   38.26    3.94
   0  -3 -14  217.17   10.63
   0   3  14  213.23   11.77
   0   3 -14  220.68   10.77
   0  -3 -15    8.01    2.23
   0   3 -15   10.75    2.46
   0   3  15    8.96    2.79
   0   3 -15    9.41    1.90
   0  -3 -15   10.54    2.07
   0  -3 -15    9.81    2.12
   0   3 -15    8.76    2.30
   0  -3 -16  108.92    6.08
   0   3 -16  121.44    6.27
   0   3  16  110.53    8.02
   0   3  16  108.18    7.25
   0  -3 -16  116.51    6.16
   0  -3 -16  108.64    5.90
   0   3 -16  114.62    5.89
   0   3 -16  109.26    6.08
   0   3 -17  613.55   25.95
   0  -3 -17  586.28   25.85
   0  -3  17  662.24   30.02
   0   3  17  591.10   28.62
   0  -3 -17  627.12   26.07
   0   3 -17  594.38   25.80
   0   3 -17  574.98   25.81
   0   3 -18  225.33   10.70
   0  -3 -18  217.82   10.63
   0   3 -18  215.50   10.41
   0  -3 -18  226.98   10.77
   0   3 -18  204.60   10.57
   0   3  18  210.05   13.03
   0  -3 -19  559.26   24.44
   0   3 -19  571.39   24.40
   0   3 -19  520.42   24.22
   0  -3 -19  565.03   24.54
   0   3  19  585.02   27.73
   0  -3  19  626.41   29.00
   0  -3 -20   27.39    3.65
   0   3 -20   23.32    3.39
   0  -3 -20   25.01    3.36
   0   3 -20   18.71    2.91
   0   3 -21  117.00    6.39
   0  -3 -21  114.50    6.54
   0   3 -21  115.71    7.19
   0  -3 -21  102.07    6.51
   0   3 -21  108.56    6.22
   0   3 -22   44.98    3.78
   0  -3 -22   53.49    4.24
   0   3 -22   44.70    4.53
   0  -3 -22   50.08    4.71
   0  -3 -22   44.07    3.98
   0   3 -22   45.69    3.70
   0  -3 -23    1.17    2.80
   0   3 -23    0.07    2.40
   0   3 -23   -0.12    3.19
   0   3 -23    2.09    2.08
   0  -3 -23    0.58    3.19
   0  -3 -23   -1.70    2.74
   0   3 -24    5.22    2.15
   0  -3 -24    4.48    2.48
   0   3 -24    7.61    2.07
   0  -3 -24    1.92    2.33
   0   3 -24    6.35    3.02
   0  -3 -24    8.80    2.89
   0   3 -25   53.98    3.30
   0  -3 -25   53.63    3.57
   0   3 -25   50.84    3.35
   0   3 -25   59.14    4.12
   0  -3 -25   56.14    3.99
   0  -3 -25   53.07    3.71
   0  -3 -26    0.86    1.72
   0  -3 -26    3.36    1.68
   0   3 -26    2.42    2.10
   0  -3 -26    3.33    2.00
   0   3 -26    0.29    1.43
   0   4   0 5249.11  214.63
   0   4   1 3698.53  148.57
   0   4   1 3599.57  148.47
   0  -4  -1 3553.54  148.51
   0  -4   1 3658.35  148.38
   0  -4  -2    2.30    1.14
   0   4  -2    1.93    0.95
   0   4  -3    6.29    1.20
   0  -4   3    7.50    1.10
   0   4   3    7.83    1.31
   0  -4  -3    7.83    1.25
   0   4  -4   16.74    1.53
   0  -4   4   17.07    1.49
   0   4   4   18.38    1.67
   0  -4  -4   19.29    1.02
   0  -4   5  883.58   36.78
   0   4  -5  882.84   36.69
   0   4  -6  836.13   34.33
   0  -4   6  806.60   34.44
   0   4   7   17.58    1.98
   0   4  -7   18.61    1.81
   0  -4   7   16.56    1.74
   0   4  -8  142.80    6.66
   0  -4   8  130.09    6.17
   0   4   8  140.86    6.99
   0  -4   8  143.65    6.92
   0  -4   9 2118.93   86.60
   0  -4   9 2002.30   85.46
   0  -4  -9 2167.57   86.16
   0   4  -9 2162.21   86.18
   0   4   9 2121.04   86.63
   0  -4 -10  777.57   32.85
   0   4  10  762.43   33.40
   0   4 -10  783.54   32.89
   0  -4  10  768.86   33.40
   0   4  11 1283.68   54.61
   0  -4 -11 1283.36   53.89
   0   4 -11 1292.94   53.95
   0  -4 -12  477.21   21.07
   0   4 -12  491.76   21.15
   0   4  12  461.61   21.84
   0   4  13   23.50    3.17
   0  -4 -13   25.35    2.61
   0   4 -13   22.42    2.60
   0   4 -14   34.47    3.10
   0  -4 -14   29.03    3.00
   0   4 -15    7.36    2.28
   0  -4 -15    7.90    2.17
   0   4  15    4.41    2.59
   0   4 -15    8.13    1.70
   0  -4 -15   10.75    2.22
   0   4 -15   10.21    2.40
   0  -4 -15   12.05    2.14
   0   4 -16   39.80    3.44
   0  -4 -16   36.01    3.27
   0   4  16   35.11    4.48
   0   4  16   32.92    4.13
   0   4 -16   34.43    2.95
   0  -4 -16   44.19    3.38
   0   4 -16   32.96    3.37
   0  -4 -17  195.67    9.91
   0   4 -17  207.61    9.99
   0  -4  17  248.19   13.86
   0   4  17  209.08   12.29
   0   4 -17  203.50    9.79
   0  -4 -17  209.58   10.14
   0   4 -17  209.94   10.07
   0   4 -18    5.27    2.83
   0  -4 -18    1.56    2.75
   0  -4  18   -3.12    3.94
   0   4  18    1.84    3.27
   0  -4 -18   -0.54    2.50
   0   4 -18    4.13    2.15
   0   4 -18   -0.27    3.02
   0  -4 -19   38.93    3.94
   0   4 -19   38.50    3.77
   0  -4 -19   40.17    3.82
   0   4 -19   32.70    3.35
   0  -4  19   35.80    5.78
   0   4  19   42.67    5.43
   0  -4 -20  152.60    8.18
   0   4 -20  162.94    8.06
   0   4 -20  140.53    7.84
   0  -4 -20  164.99    8.40
   0   4 -21   20.94    3.14
   0  -4 -21   23.85    3.41
   0  -4 -21   20.46    3.83
   0   4 -21   19.06    2.77
   0  -4 -21   16.08    3.14
   0   4 -21   21.08    3.86
   0   4 -22   23.61    3.03
   0  -4 -22   29.78    3.44
   0   4 -22   22.14    2.79
   0  -4 -22   26.72    3.86
   0  -4 -22   21.81    3.36
   0   4 -22   20.23    3.77
   0   4 -23  102.84    5.70
   0  -4 -23  116.79    6.17
   0   4 -23  116.25    6.68
   0  -4 -23  103.45    6.25
   0  -4 -23  107.07    6.57
   0   4 -23  103.34    5.73
   0   4 -24  288.25   13.05
   0  -4 -24  323.97   13.46
   0  -4 -24  291.95   13.58
   0   4 -24  314.65   13.88
   0  -4 -24  303.74   13.79
   0   4 -24  277.98   13.17
   0  -4 -25  166.17    7.55
   0   4 -25  153.68    7.17
   0  -4 -25  177.77    7.96
   0   4 -25  168.02    7.99
   0  -4 -25  153.49    7.67
   0   4 -25  141.13    7.28
   0  -4 -26  162.84    7.53
   0   4 -26  169.67    7.92
   0  -4 -26  161.59    7.77
   0  -4 -26  164.66    7.68
   0   5   0    0.24    1.13
   0  -5  -1 1318.68   55.36
   0   5   1 1372.37   55.40
   0   5   1 1334.72   55.31
   0   5  -2  133.08    6.15
   0  -5  -2  137.10    6.28
   0   5  -3 1874.10   79.61
   0  -5  -3 2002.82   79.64
   0   5  -4  532.59   22.59
   0  -5  -4  535.77   22.20
   0  -5   4  524.64   22.52
   0   5   4  568.01   22.78
   0  -5   5   96.39    4.78
   0   5  -5   99.78    4.81
   0   5  -6  289.26   12.79
   0  -5   6  297.08   12.89
   0   5   7 1870.96   78.20
   0  -5   7 1893.72   78.11
   0   5  -7 1894.30   77.93
   0   5  -8 2675.96  106.91
   0  -5   8 2482.09  106.50
   0   5   8 2657.28  107.27
   0  -5   8 2660.86  107.18
   0  -5   9    5.23    1.17
   0   5  -9    3.02    1.59
   0  -5   9    4.25    1.63
   0   5   9    2.14    1.71
   0   5 -10   96.24    5.15
   0  -5  10   95.05    5.51
   0   5  10   86.86    5.47
   0  -5 -10   86.70    5.03
   0   5 -11  825.55   35.12
   0   5  11  810.14   35.72
   0  -5 -11  833.24   35.09
   0   5  12  197.50   10.49
   0  -5 -12  202.04    9.78
   0   5 -12  202.73    9.84
   0  -5 -13  203.98   10.15
   0   5 -13  213.16   10.29
   0   5  13  205.99   11.07
   0   5 -14   20.19    2.73
   0  -5 -14   22.43    2.66
   0   5  14   25.88    3.41
   0  -5 -15  288.11   13.50
   0   5  15  287.56   15.14
   0   5  15  309.57   15.71
   0   5 -15  306.71   13.51
   0  -5 -15  338.12   13.95
   0   5 -15  299.57   13.65
   0  -5 -16  746.62   33.07
   0   5 -16  817.26   33.22
   0   5  16  769.28   35.55
   0   5  16  721.04   34.86
   0  -5 -16  869.23   33.59
   0   5 -16  781.53   33.11
   0   5 -16  757.51   33.21
   0  -5 -17  114.25    6.28
   0   5 -17  119.48    6.33
   0   5  17  117.10    8.31
   0  -5 -17  115.28    6.44
   0   5 -17  107.60    6.04
   0   5 -17  112.05    6.51
   0  -5 -18  730.21   32.42
   0   5 -18  780.06   32.45
   0   5  18  737.32   35.15
   0  -5  18  865.16   37.27
   0   5 -18  730.08   32.36
   0  -5 -18  806.67   32.84
   0   5 -18  754.83   32.56
   0   5 -19  946.68   39.08
   0  -5 -19  909.91   39.15
   0  -5 -19  941.98   39.48
   0   5 -19  886.81   39.03
   0  -5  19 1050.92   44.16
   0   5  19  876.42   41.95
   0   5 -20   99.75    5.85
   0   5 -20   90.84    5.68
   0  -5 -20  101.87    6.28
   0  -5 -21   16.03    3.17
   0   5 -21    9.76    2.65
   0   5 -21   11.00    3.52
   0  -5 -21   15.92    3.58
   0  -5 -21   11.13    2.98
   0   5 -21   12.63    2.46
   0   5 -22    8.31    2.45
   0  -5 -22   12.75    2.92
   0   5 -22    3.35    3.18
   0   5 -22    8.94    2.25
   0  -5 -22   10.85    3.30
   0  -5 -22    5.51    2.81
   0   5 -23  103.87    5.69
   0  -5 -23  118.77    6.26
   0   5 -23  108.11    5.77
   0  -5 -23  101.32    6.29
   0   5 -23  119.10    6.69
   0  -5 -23  116.68    6.64
   0  -5 -24    8.93    2.61
   0   5 -24    8.30    2.02
   0  -5 -24    5.78    2.55
   0  -5 -24    7.57    2.71
   0   5 -24    8.69    2.90
   0   5 -24    9.20    1.92
   0  -5 -25   22.46    2.62
   0  -5 -25   22.84    2.66
   0  -5 -25   26.10    2.91
   0   5 -25   22.92    2.98
   0  -5 -26   -1.44    1.75
   0  -5 -26   -1.61    1.65
   0   5 -26    0.58    2.02
   0  -5 -26   -0.34    1.75
   0   6   0  991.31   41.20
   0   6   1   21.81    2.08
   0   6   1   24.51    2.17
   0   6   2  299.83   13.23
   0   6  -2  294.17   13.03
   0  -6  -2  317.73   13.21
   0  -6  -3  150.31    6.81
   0   6  -3  143.33    6.69
   0  -6   4  449.43   19.24
   0  -6  -4  456.99   19.34
   0   6  -4  445.52   19.39
   0   6   4  481.07   19.56
   0  -6   5   77.61    4.06
   0   6  -5   76.28    4.15
   0  -6  -5   82.47    3.60
   0   6  -6  788.29   33.40
   0  -6   6  805.12   33.45
   0  -6   7  902.54   37.05
   0  -6   7  833.18   36.71
   0   6   7  895.47   37.19
   0   6  -7  907.62   36.94
   0   6   8  277.94   12.44
   0  -6   8  264.36   12.21
   0   6  -8  278.04   12.08
   0  -6   8  255.88   11.74
   0   6  -9  634.74   26.29
   0  -6   9  581.87   25.76
   0   6   9  635.97   26.73
   0  -6   9  630.12   26.60
   0  -6  10  312.74   14.53
   0   6 -10  311.28   14.11
   0   6  10  311.67   14.61
   0   6 -11    2.14    1.60
   0   6  11    3.16    1.90
   0  -6 -11    2.81    1.62
   0   6  12 1047.98   46.20
   0  -6 -12 1078.37   45.48
   0   6 -12 1087.61   45.55
   0   6  13    6.59    2.22
   0   6 -13   10.10    2.16
   0  -6 -13    5.67    1.87
   0   6  14  238.25   13.23
   0  -6 -14  277.50   12.76
   0   6 -14  268.48   12.79
   0   6  14  268.33   13.69
   0   6  15   89.03    6.24
   0   6  15   83.51    6.48
   0   6 -15   89.49    4.69
   0   6 -15   82.38    5.09
   0   6 -16   33.12    3.05
   0   6  16   22.43    3.88
   0   6  16   26.96    4.07
   0  -6 -16   40.17    3.37
   0   6 -16   32.58    2.68
   0   6 -16   30.29    3.39
   0   6 -17   16.47    2.79
   0   6  17   11.81    3.55
   0   6  17   11.36    3.42
   0   6 -17   15.25    2.40
   0  -6 -17   17.12    2.97
   0   6 -17   12.02    3.11
   0   6 -18   23.99    3.09
   0  -6 -18   21.53    3.18
   0   6  18   22.01    4.29
   0  -6  18   21.93    4.93
   0   6 -18   14.95    2.56
   0  -6 -18   23.17    3.30
   0   6 -18   21.94    3.65
   0  -6 -19    5.05    2.82
   0   6 -19    1.90    2.56
   0  -6 -19    3.96    2.81
   0   6 -19    4.94    2.19
   0  -6  19    6.86    4.17
   0   6  19    0.91    3.09
   0   6 -20   21.45    3.00
   0  -6 -20   22.50    3.56
   0   6 -20   13.93    2.55
   0  -6 -20   19.28    3.59
   0   6 -20   15.28    3.67
   0  -6 -21  157.88    8.05
   0   6 -21  154.97    7.64
   0  -6 -21  163.96    8.54
   0   6 -21  133.57    7.56
   0  -6 -21  160.43    8.34
   0   6 -21  160.14    8.59
   0  -6 -22    5.49    2.70
   0   6 -22    2.44    2.17
   0  -6 -22    1.66    2.73
   0   6 -22    5.01    2.04
   0   6 -22    2.88    3.01
   0  -6 -22    3.50    3.02
   0  -6 -23   18.16    2.96
   0   6 -23   14.15    2.28
   0   6 -23   14.14    2.16
   0  -6 -23   17.88    3.12
   0   6 -23   21.20    3.27
   0  -6 -24   40.51    3.41
   0   6 -24   40.17    3.72
   0  -6 -24   42.64    3.61
   0   6 -24   36.28    2.73
   0  -6 -24   35.01    3.40
   0  -6 -25  224.65    9.70
   0  -6 -25  211.21    9.83
   0  -6 -25  190.34    9.73
   0   6 -25  218.62   10.00
   0  -6 -26   -1.25    1.78
   0  -6 -26    2.56    1.71
   0   6 -26   -0.43    1.99
   0  -6 -26    3.07    1.70
   0   7   0    0.84    1.43
   0   7   1  297.97   13.20
   0   7   1  304.65   13.22
   0   7  -2   13.84    1.74
   0   7   2   13.37    1.81
   0   7  -3  420.58   18.45
   0  -7  -3  447.95   18.59
   0   7  -4 2665.75  112.90
   0  -7  -4 2801.69  112.95
   0  -7   4 2770.83  112.74
   0  -7   5    5.84    1.28
   0   7  -5    6.15    1.44
   0  -7  -5    7.38    0.88
   0   7   6 1921.01   78.15
   0  -7   6 1858.63   77.87
   0   7  -6 1885.81   77.94
   0  -7   7 1083.75   44.97
   0  -7   7 1055.04   44.80
   0   7  -7 1069.61   44.91
   0   7   7 1095.57   45.20
   0   7   8    4.39    1.70
   0   7  -8    5.53    1.69
   0  -7   8    2.46    1.38
   0  -7   8    4.41    1.49
   0   7   9 1257.31   51.54
   0   7  -9 1256.50   51.13
   0  -7   9 1242.92   51.35
   0  -7   9 1163.99   50.67
   0  -7  10    8.72    1.39
   0  -7  10   11.74    2.13
   0   7  10   11.73    2.17
   0   7 -10   12.38    2.02
   0   7 -11    2.25    1.67
   0   7  11    2.34    1.84
   0   7  12   70.87    5.21
   0   7 -12   76.23    4.79
   0  -7 -12   73.69    4.71
   0   7 -13   15.41    2.44
   0   7  13   11.64    2.61
   0  -7 -13   14.51    2.25
   0   7 -14    4.84    2.11
   0  -7 -14    3.66    1.88
   0   7  14    4.22    2.43
   0   7  14    3.70    2.42
   0  -7 -14    3.09    1.76
   0   7  15  382.39   18.63
   0   7  15  360.21   18.22
   0   7 -15  384.86   16.37
   0   7 -15  367.41   16.62
   0   7 -16  502.68   20.94
   0   7  16  445.98   22.82
   0   7  16  465.04   23.17
   0   7 -16  477.92   20.88
   0   7 -16  494.72   21.20
   0   7 -17  829.42   33.79
   0   7  17  772.20   36.28
   0   7  17  724.87   35.78
   0   7 -17  793.01   33.76
   0   7 -17  809.42   34.05
   0   7 -18  567.49   24.31
   0   7 -18  534.01   24.27
   0   7 -18  604.66   24.75
   0   7 -19  113.36    6.23
   0  -7 -19  127.08    6.92
   0   7 -19  114.30    6.18
   0  -7  19  111.57    9.63
   0  -7 -20  835.81   35.91
   0   7 -20  863.19   35.63
   0   7 -20  782.15   35.65
   0   7 -20  869.59   36.45
   0  -7 -20  901.14   36.41
   0   7 -21    1.02    2.19
   0  -7 -21    5.00    2.76
   0   7 -21    2.55    2.04
   0   7 -21    4.54    3.05
   0  -7 -21   -1.07    2.92
   0  -7 -21    0.12    2.87
   0  -7 -22   49.14    4.13
   0   7 -22   47.33    3.41
   0  -7 -22   50.42    4.29
   0   7 -22   57.75    4.52
   0  -7 -22   50.47    4.26
   0  -7 -23   67.79    4.24
   0  -7 -23   49.52    4.20
   0   7 -23   58.22    4.35
   0   7 -23   44.46    3.33
   0  -7 -23   60.95    4.34
   0  -7 -24   29.06    3.02
   0  -7 -24   24.34    3.08
   0   7 -24   31.20    3.26
   0  -7 -24   28.27    3.03
   0  -7 -25   17.08    2.40
   0  -7 -25   22.22    2.51
   0   7 -25   22.68    2.74
   0  -7 -25   20.07    2.47
   0  -7 -26   11.66    1.89
   0  -7 -26    8.05    1.80
   0   7 -26   12.12    2.09
   0  -7 -26    9.86    1.78
   0   8   0  830.38   34.88
   0   8   1  191.26    8.97
   0   8   1  197.60    9.02
   0   8   2   36.56    2.74
   0   8  -2   36.91    2.59
   0   8   2   32.46    2.68
   0   8   3  108.71    5.58
   0   8  -3  106.05    5.36
   0   8  -4 2453.53  102.45
   0  -8   4 2513.52  102.21
   0  -8  -5    5.27    0.95
   0  -8   5    5.45    1.20
   0   8  -5    4.56    1.42
   0  -8   6  104.23    5.40
   0  -8   6  102.31    5.56
   0  -8  -6  112.35    4.86
   0   8  -6  108.46    5.58
   0  -8   7   60.75    3.60
   0   8   7   57.63    3.85
   0  -8   7   55.53    3.59
   0   8  -7   59.70    3.70
   0  -8   8  471.16   20.46
   0   8   8  470.15   20.71
   0  -8   8  457.42   20.21
   0   8  -8  478.14   20.47
   0   8  -9 2512.51  101.37
   0  -8   9 2440.88  101.46
   0   8   9 2521.42  101.74
   0  -8   9 2367.28  100.96
   0  -8  10  176.27    9.15
   0  -8  10  172.36    8.42
   0   8 -10  192.99    9.05
   0   8  10  192.54    9.45
   0   8 -11 1194.44   50.11
   0   8  11 1172.23   50.58
   0  -8  11 1187.08   50.47
   0   8  12   52.26    4.43
   0  -8 -12   56.96    3.95
   0   8 -12   51.34    4.01
   0  -8 -13  166.09    8.31
   0   8  13  137.89    8.60
   0   8 -13  156.39    8.29
   0   8  13  152.14    8.89
   0  -8 -14   22.56    2.82
   0   8 -14   26.12    3.12
   0   8  14   28.29    3.59
   0   8  14   23.02    3.49
   0  -8 -14   26.82    2.47
   0   8 -14   25.43    2.86
   0  -8 -15   59.13    3.89
   0   8  15   57.41    5.27
   0   8  15   60.15    5.42
   0   8 -15   61.71    3.67
   0   8 -15   64.36    4.38
   0  -8 -16   12.93    2.43
   0   8  16    8.37    3.32
   0   8  16   10.00    3.24
   0   8 -16   10.99    1.96
   0   8 -16    9.61    2.81
   0   8  17    0.74    3.22
   0   8 -17   -0.30    1.82
   0   8 -17    1.65    2.99
   0   8 -18    6.87    2.11
   0   8 -18    4.52    3.19
   0   8 -19   33.36    3.86
   0   8 -19   28.97    2.86
   0   8 -20  249.17   11.87
   0   8 -20  283.95   12.83
   0  -8 -21   71.35    4.96
   0   8 -21   60.00    3.96
   0  -8 -21   62.01    4.91
   0   8 -21   70.86    5.02
   0  -8 -22  339.00   16.63
   0  -8 -22  384.45   16.71
   0   8 -22  376.59   16.76
   0  -8 -23    9.17    2.73
   0   8 -23    8.32    2.71
   0  -8 -23    7.65    2.73
   0  -8 -23    7.09    2.64
   0  -8 -24   10.96    2.49
   0  -8 -24    8.30    2.42
   0   8 -24    9.18    2.54
   0  -8 -24    3.78    2.44
   0  -8 -25   11.26    2.21
   0  -8 -25   12.75    2.14
   0   8 -25   11.78    2.38
   0  -8 -25    9.90    2.12
   0  -8 -26    3.40    1.67
   0  -8 -26    2.75    1.53
   0   9   0    1.68    1.79
   0   9   1  379.58   16.47
   0   9   1  369.46   16.42
   0   9  -2   74.31    4.13
   0   9   2   73.35    4.26
   0   9   2   76.50    4.34
   0   9   3 1539.05   64.77
   0  -9   3 1590.20   64.72
   0   9  -3 1543.60   64.57
   0  -9   4   95.23    5.25
   0   9  -4   99.30    5.14
   0  -9   4   98.90    4.78
   0  -9   5  322.23   14.14
   0   9  -5  324.11   14.42
   0  -9   5  332.03   14.54
   0  -9   6 2620.49  107.53
   0   9  -6 2607.92  107.74
   0  -9  -6 2618.81  107.06
   0  -9   6 2587.21  107.77
   0   9  -7  801.42   33.90
   0  -9   7  805.09   33.76
   0  -9   7  789.94   33.83
   0  -9   8 3182.33  130.58
   0  -9   8 3102.63  130.45
   0   9  -8 3228.82  130.66
   0   9  -9   74.64    4.73
   0   9   9   80.82    5.00
   0  -9   9   77.31    4.50
   0  -9   9   78.87    4.75
   0   9  10   47.74    3.92
   0  -9  10   48.26    3.26
   0  -9  10   45.57    3.67
   0   9  11   20.74    2.72
   0  -9  11   12.10    2.28
   0   9 -11   16.38    2.38
   0   9  11   18.46    2.69
   0   9  12   -0.17    1.99
   0   9  12    0.35    1.99
   0   9 -12    2.87    1.80
   0   9  13   34.51    3.82
   0   9 -13   38.46    3.51
   0   9  13   37.20    3.85
   0  -9 -13   35.10    3.31
   0  -9 -14  170.99    8.82
   0   9  14  160.40    9.46
   0   9 -14  174.33    8.94
   0   9  14  158.88    9.44
   0  -9 -14  160.66    7.67
   0   9 -14  156.02    7.95
   0   9  15  803.01   36.59
   0  -9 -15  799.82   34.39
   0   9 -15  846.87   34.71
   0  -9 -16  901.08   39.84
   0   9  16  870.34   41.99
   0   9 -16  974.09   40.18
   0  -9 -17  520.03   23.56
   0   9  17  472.43   25.49
   0  -9 -17  579.94   24.27
   0   9 -17  597.07   23.98
   0  -9 -18   33.58    3.58
   0   9 -18   39.04    4.08
   0   9 -19 1392.31   58.61
   0  -9 -20  487.38   21.52
   0   9 -20  481.72   21.61
   0   9 -21  215.08   10.71
   0  -9 -21  216.29   10.59
   0  -9 -22   50.01    4.06
   0   9 -22   55.53    4.33
   0  -9 -23    2.31    2.63
   0   9 -23    7.24    2.55
   0  -9 -23    5.13    2.42
   0   9 -24  108.89    5.88
   0  -9 -24   99.45    5.82
   0  -9 -24  109.57    5.70
   0  -9 -25   17.49    2.39
   0  -9 -25   16.24    2.27
   0   9 -25   13.39    2.31
   0  -9 -25   19.95    2.16
   0  -9 -26    0.12    1.57
   0  -9 -26    1.61    1.47
   0  10   1  249.88   11.69
   0  10   1  258.99   11.67
   0  10   2 2192.00   88.83
   0 -10  -2 2162.99   88.71
   0  10  -2 2067.19   88.62
   0  10   2 2167.56   88.76
   0  10   3    4.67    1.59
   0  10  -3    7.65    1.79
   0 -10  -3    6.64    1.72
   0 -10   3    5.14    1.74
   0  10  -4  469.69   20.38
   0 -10   4  485.56   20.55
   0  10   4  440.93   20.56
   0 -10  -4  480.23   20.42
   0 -10   5   43.28    2.66
   0 -10  -5   41.98    3.13
   0 -10   5   39.23    3.16
   0  10  -5   39.55    3.02
   0 -10  -6  232.19   10.50
   0 -10   6  245.36   11.30
   0 -10   6  256.83   10.95
   0  10  -6  242.08   11.22
   0 -10   7  309.67   14.81
   0  10   7  313.48   15.18
   0 -10  -7  340.14   13.97
   0  10  -7  320.06   14.86
   0 -10   7  342.38   14.67
   0 -10   8 1301.07   53.80
   0 -10   8 1275.74   53.83
   0  10   8 1264.30   54.41
   0  10  -8 1295.23   53.97
   0 -10   9  353.39   15.90
   0  10   9  331.39   16.33
   0  10  -9  361.78   16.01
   0 -10   9  353.33   15.73
   0  10 -10  785.65   31.82
   0 -10  10  709.17   31.26
   0 -10  10  750.11   31.77
   0  10  10  695.62   32.17
   0  10  11    4.25    2.16
   0  10 -11    6.33    2.06
   0  10  12  304.62   15.34
   0  10 -12  317.12   14.79
   0  10 -13    6.12    2.22
   0 -10 -13    9.45    2.25
   0  10  13    4.21    2.28
   0  10  14    8.43    2.78
   0  10 -14    5.79    2.35
   0 -10 -14    4.95    1.93
   0  10 -14    6.12    2.46
   0  10  15   20.40    3.63
   0 -10 -15   23.19    2.58
   0  10 -15   22.14    3.09
   0 -10 -16   49.40    3.77
   0  10  16   46.29    5.15
   0 -10 -16   63.10    4.35
   0  10 -16   60.44    4.38
   0 -10 -17   78.92    5.02
   0  10  17   69.03    6.67
   0 -10 -17   90.90    5.56
   0  10 -17   95.53    5.58
   0 -10 -18   17.34    2.88
   0 -10 -18   16.02    3.08
   0  10 -18   15.78    3.03
   0  10 -18   17.33    3.34
   0 -10 -19    7.58    2.80
   0 -10 -19    8.81    2.97
   0  10 -19    8.40    2.91
   0 -10 -20   22.52    3.20
   0  10 -20   22.89    3.33
   0 -10 -20   23.94    3.19
   0 -10 -21  181.32    8.70
   0 -10 -21  164.36    8.67
   0  10 -21  172.78    8.91
   0  10 -22   87.30    5.48
   0 -10 -22   87.24    5.26
   0 -10 -23  265.30   12.01
   0  10 -23  256.68   12.10
   0 -10 -24   11.78    2.14
   0  10 -24    9.73    2.40
   0 -10 -25    4.77    1.65
   0  10 -25    6.05    1.98
   0 -10 -25    4.02    1.91
   0 -10 -26   45.00    2.83
   0  11   1  310.24   13.94
   0  11   1  302.92   13.85
   0  11  -2  243.09   11.46
   0  11   2  249.00   11.62
   0 -11   2  257.05   11.67
   0  11   2  256.10   11.66
   0 -11  -2  248.38   11.54
   0  11   3  220.48   10.70
   0 -11  -3  234.23   10.66
   0  11  -3  223.15   10.55
   0 -11   3  230.84   10.74
   0 -11  -4  150.36    7.38
   0  11   4  145.37    7.50
   0  11  -4  142.88    7.34
   0 -11   4  141.88    7.44
   0 -11   5 2842.90  114.54
   0  11   5 2522.38  114.57
   0  11  -5 2743.09  114.39
   0 -11  -5 2829.54  114.45
   0 -11   5 2849.76  113.92
   0 -11   6  482.91   20.45
   0 -11   6  479.84   20.98
   0  11  -6  466.19   20.86
   0 -11  -6  474.99   20.21
   0 -11  -7 3828.94  155.58
   0 -11   7 3777.89  156.45
   0 -11   7 3765.16  156.10
   0  11  -7 3786.31  156.48
   0 -11   8  744.46   31.56
   0  11  -8  750.82   31.89
   0 -11   8  748.59   31.78
   0  11   8  713.31   32.27
   0 -11   9 1686.85   68.38
   0  11  -9 1680.42   68.60
   0  11   9 1545.12   68.98
   0 -11   9 1617.00   68.30
   0  11 -10   75.39    4.95
   0 -11  10   79.08    4.88
   0 -11  10   77.11    4.64
   0  11  10   75.49    5.39
   0  11 -11  374.75   17.05
   0  11  11  358.15   17.51
   0  11 -12   18.20    2.75
   0  11  12   15.52    2.86
   0  11 -13   16.66    2.83
   0  11  13   16.11    3.12
   0 -11 -13   14.17    2.66
   0 -11 -13   16.15    2.20
   0 -11 -14    4.42    1.91
   0  11 -14    2.03    2.41
   0  11  14    2.24    2.54
   0 -11 -14    1.01    1.59
   0  11 -14    3.44    2.41
   0 -11 -15   22.44    2.65
   0  11  15   25.20    3.91
   0 -11 -15   32.94    2.48
   0  11 -15   23.98    3.16
   0 -11 -16  560.43   25.34
   0  11  16  536.92   27.53
   0 -11 -16  634.22   26.04
   0  11 -16  632.03   25.73
   0 -11 -17  156.23    8.18
   0 -11 -17  172.58    8.84
   0  11 -17  179.86    8.70
   0 -11 -18   26.37    3.07
   0  11 -18   19.10    3.10
   0 -11 -18   26.34    3.43
   0  11 -18   25.97    3.53
   0 -11 -19  433.65   19.33
   0 -11 -19  459.15   19.95
   0  11 -19  432.46   19.64
   0 -11 -20    3.00    2.64
   0  11 -20    6.96    2.70
   0 -11 -20    3.66    2.99
   0 -11 -20    4.30    2.42
   0 -11 -21  802.10   32.58
   0 -11 -21  763.43   33.00
   0 -11 -21  741.23   32.60
   0  11 -21  753.13   32.78
   0 -11 -22    9.43    2.70
   0  11 -22    9.95    2.63
   0 -11 -22   10.59    2.40
   0 -11 -23    1.74    2.37
   0 -11 -23    5.16    2.01
   0  11 -23    7.61    2.36
   0  11 -24   -1.13    2.03
   0 -11 -24    3.37    1.75
   0 -12  -1   35.89    2.93
   0  12   1   42.57    3.21
   0  12   1   34.84    3.04
   0  12  -2  386.37   17.95
   0 -12   2  417.22   18.11
   0  12   2  416.21   18.16
   0  12   2  406.88   18.14
   0 -12  -2  407.47   18.01
   0  12  -3   22.09    2.57
   0  12   3   28.16    2.67
   0 -12   3   26.37    2.79
   0 -12  -3   25.99    2.63
   0  12  -4  148.19    7.66
   0 -12  -4  156.62    7.77
   0  12   4  142.70    7.78
   0 -12   4  157.32    7.87
   0  12  -5   31.19    2.95
   0  12   5   24.18    2.74
   0 -12   5   30.17    2.25
   0 -12   5   27.38    2.87
   0 -12  -5   32.63    2.91
   0 -12   6  414.89   17.58
   0 -12   6  421.30   18.28
   0 -12  -6  385.31   17.43
   0  12  -6  417.16   18.24
   0 -12  -7  197.44    8.90
   0 -12   7  197.46    9.27
   0  12  -7  204.14    9.85
   0 -12   7  200.60    9.80
   0 -12   8   18.47    2.16
   0 -12   8   23.33    2.75
   0  12  -8   24.27    2.80
   0  12   8   23.93    2.88
   0  12   9 2728.81  118.39
   0 -12   9 2883.39  117.53
   0  12  -9 2898.43  117.96
   0 -12   9 2832.62  117.67
   0 -12  10    4.35    1.95
   0  12 -10    4.81    2.03
   0  12  10    2.28    2.00
   0 -12  10    2.25    1.73
   0  12  11   17.75    2.92
   0  12 -11   23.17    2.94
   0  12  12    3.46    2.04
   0  12 -12    4.35    2.14
   0 -12 -13    3.42    1.86
   0  12  13    2.39    2.51
   0  12 -13    1.17    2.29
   0 -12 -13    2.88    1.55
   0 -12 -14  141.37    7.28
   0  12  14  141.61    9.14
   0  12 -14  165.17    8.87
   0 -12 -14  155.03    7.28
   0  12 -14  156.41    7.60
   0 -12 -15   76.18    4.49
   0  12  15   68.41    6.14
   0 -12 -15   76.09    4.31
   0  12 -15   78.81    4.83
   0 -12 -16    4.31    2.20
   0  12  16    7.95    2.80
   0 -12 -16    6.11    2.61
   0 -12 -16    4.94    1.77
   0  12 -16    4.63    2.75
   0 -12 -17  186.53    9.16
   0  12 -17  181.93    9.45
   0 -12 -17  202.90    9.81
   0  12 -17  199.34    9.50
   0 -12 -18    1.75    2.39
   0 -12 -18    3.73    2.73
   0  12 -18    1.63    2.52
   0  12 -18    5.87    2.93
   0 -12 -19  147.69    7.46
   0 -12 -19  139.93    7.40
   0  12 -19  131.75    7.51
   0 -12 -19  157.48    8.00
   0 -12 -20   45.25    3.82
   0 -12 -20   53.94    4.37
   0 -12 -20   47.61    3.70
   0  12 -20   42.87    3.89
   0 -12 -21  395.15   16.62
   0  12 -21  376.92   16.77
   0 -12 -21  370.42   17.01
   0 -12 -21  352.37   16.50
   0 -12 -22  314.80   13.16
   0 -12 -22  276.34   12.98
   0 -12 -22  279.59   13.41
   0  12 -22  285.36   13.19
   0 -12 -23    3.59    2.31
   0 -12 -23    5.79    2.49
   0  12 -23    4.06    2.14
   0 -12 -23    4.07    1.89
   0 -12 -24   98.02    5.46
   0  12 -24   97.33    5.29
   0 -12 -24   92.92    5.00
   0 -12 -25  177.45    8.09
   0 -12 -26   38.04    2.39
   0  13   1   37.27    3.22
   0 -13  -1   34.98    3.10
   0 -13  -2    5.16    1.96
   0  13   2    4.83    1.88
   0 -13   2    4.58    1.99
   0  13  -2    2.40    1.80
   0 -13  -3  402.81   18.37
   0  13  -3  414.01   18.42
   0 -13   3  428.82   18.56
   0  13   3  407.05   18.58
   0 -13  -4   23.07    2.77
   0  13  -4   22.77    2.81
   0  13   4   20.20    2.61
   0 -13  -5 3674.28  146.99
   0  13   5 3327.99  147.09
   0  13  -5 3554.76  146.96
   0 -13   5 3653.33  147.05
   0 -13   5 3571.39  146.15
   0 -13   6   12.04    1.62
   0  13   6    6.83    2.00
   0 -13  -6    7.00    1.50
   0 -13   6   11.36    2.26
   0  13  -6    9.92    2.32
   0 -13   7 3761.59  150.38
   0  13  -7 3683.17  150.39
   0 -13  -7 3553.34  149.43
   0 -13   7 3655.18  149.64
   0 -13   8  842.77   36.45
   0  13  -8  857.15   36.62
   0 -13   8  849.85   35.91
   0  13   9 1401.87   63.11
   0 -13   9 1502.44   62.50
   0  13  -9 1519.30   62.78
   0 -13   9 1503.52   62.14
   0 -13  10    7.58    1.90
   0 -13  10    4.62    1.95
   0  13 -10    3.46    2.10
   0  13  10    9.24    2.50
   0  13  11  123.03    7.83
   0  13 -11  133.53    7.55
   0  13 -12    4.79    2.43
   0  13  12    3.39    2.62
   0 -13 -13  452.97   19.84
   0  13  13  434.03   21.95
   0  13 -13  476.38   21.53
   0 -13 -13  474.03   19.92
   0  13 -13  464.63   19.97
   0 -13 -14   31.89    2.88
   0  13 -14   29.67    3.96
   0  13  14   29.29    4.24
   0 -13 -14   34.42    2.79
   0  13 -14   33.72    3.17
   0 -13 -15   79.71    4.61
   0  13  15   65.71    6.30
   0 -13 -15   79.98    4.45
   0  13 -15   72.86    4.65
   0  13 -15   81.16    4.94
   0 -13 -16   36.50    3.18
   0 -13 -16   37.17    2.93
   0  13 -16   35.22    3.30
   0 -13 -16   37.40    3.73
   0  13 -16   40.93    3.59
   0 -13 -17  231.69   10.96
   0  13 -17  225.32   11.18
   0 -13 -17  220.72   10.71
   0 -13 -17  260.49   11.71
   0  13 -17  263.48   11.30
   0 -13 -18  150.57    7.47
   0 -13 -18  161.76    8.10
   0  13 -18  148.94    7.65
   0 -13 -18  130.11    7.30
   0 -13 -19  219.59   10.07
   0  13 -19  209.85   10.28
   0 -13 -19  226.83   10.71
   0 -13 -19  193.98    9.93
   0 -13 -20  655.41   27.30
   0  13 -20  632.44   27.48
   0 -13 -20  592.55   27.20
   0 -13 -20  694.53   27.94
   0 -13 -21  170.49    8.21
   0 -13 -21  170.56    8.68
   0 -13 -21  158.01    7.99
   0  13 -21  166.08    8.28
   0 -13 -22  154.29    7.04
   0  13 -22  125.10    6.91
   0 -13 -22  146.21    7.38
   0 -13 -22  127.12    6.68
   0 -13 -23    5.54    2.28
   0  13 -23    7.53    2.14
   0 -13 -23    8.34    2.46
   0 -13 -24  162.18    7.35
   0 -13 -24  143.34    7.43
   0 -13 -25   76.55    3.84
   0 -13 -25   61.32    3.82
   0 -14  -1  562.57   24.78
   0  14   1  574.05   24.90
   0 -14  -2   49.44    3.84
   0  14  -2   48.03    3.76
   0 -14   2   54.32    3.91
   0  14   2   56.57    4.05
   0 -14  -3 1000.02   42.80
   0  14  -3  975.77   42.80
   0 -14   3 1045.57   43.01
   0  14   3 1019.19   43.09
   0 -14   4   33.47    3.20
   0  14  -4   29.63    3.14
   0  14   4   30.46    3.09
   0 -14  -4   34.69    3.18
   0  14   5   78.29    5.28
   0  14  -5   81.46    5.21
   0 -14   5   78.08    5.28
   0 -14   5   87.91    4.35
   0 -14   6   14.66    2.56
   0  14  -6   17.02    2.65
   0  14   6   16.46    2.57
   0 -14  -6   15.85    1.87
   0 -14   6   12.47    1.68
   0 -14   7  331.41   15.13
   0 -14  -7  313.85   14.20
   0  14  -7  310.50   15.15
   0 -14   7  333.32   14.25
   0 -14   8  912.19   39.26
   0  14  -8  917.04   39.41
   0  14   9  381.28   19.45
   0 -14   9  437.28   19.01
   0  14  -9  423.06   19.21
   0  14  10    5.43    2.26
   0 -14  10    6.39    2.03
   0  14 -10    8.55    2.52
   0  14  11    4.94    2.36
   0  14 -11    3.81    2.45
   0 -14 -12  298.98   13.16
   0  14 -12  304.91   14.79
   0  14  12  276.99   15.19
   0 -14 -12  303.12   13.23
   0 -14 -13    1.57    1.90
   0  14  13    1.40    2.75
   0  14 -13    2.63    2.44
   0 -14 -13    2.98    1.68
   0  14 -13    1.52    2.16
   0 -14 -14   36.15    2.93
   0  14 -14   30.04    4.04
   0  14  14   25.24    3.92
   0 -14 -14   36.77    2.87
   0  14 -14   31.23    2.84
   0  14 -14   31.02    3.12
   0 -14 -15  117.41    5.98
   0  14  15  106.42    7.86
   0  14 -15  109.02    6.01
   0 -14 -15  116.49    5.95
   0  14 -15  114.23    6.13
   0 -14 -16    3.59    2.28
   0  14 -16    9.17    2.46
   0 -14 -16    4.29    2.37
   0 -14 -16    5.62    1.93
   0 -14 -17   82.05    5.02
   0 -14 -17   81.05    4.73
   0 -14 -17   95.78    5.65
   0  14 -17   80.27    5.08
   0  14 -17  101.32    5.40
   0 -14 -18  145.57    7.20
   0 -14 -18  133.22    6.83
   0  14 -18  134.93    7.30
   0 -14 -18  158.89    7.80
   0 -14 -19  127.86    6.81
   0  14 -19  127.01    6.92
   0 -14 -19  143.07    7.45
   0 -14 -20  241.03   10.83
   0  14 -20  214.32   10.81
   0 -14 -20  243.17   11.37
   0 -14 -21   22.69    2.85
   0  14 -21   16.79    2.58
   0 -14 -21   22.51    3.20
   0 -14 -22   80.05    4.51
   0 -14 -22   78.23    4.85
   0 -14 -23  314.41   12.92
   0 -14 -23  304.28   13.20
   0 -14 -24   69.65    3.83
   0 -14 -24   59.50    3.90
   0 -14 -25  231.88    9.67
   0 -14 -25  206.06    9.72
   0  15   1  956.15   39.97
   0 -15  -1  914.10   39.84
   0  15  -2  423.92   20.18
   0 -15   2  484.76   20.49
   0 -15  -2  458.22   20.27
   0 -15   3  133.73    7.25
   0  15  -3  119.20    6.96
   0 -15  -3  129.04    7.04
   0  15   3  132.94    7.27
   0 -15   4   32.86    3.40
   0 -15  -4   30.87    3.22
   0 -15   4   34.29    2.30
   0  15  -4   29.45    3.16
   0  15   4   31.51    3.24
   0  15  -5  376.35   17.98
   0 -15   5  415.89   18.23
   0 -15   5  395.56   16.91
   0  15   5  388.15   18.27
   0  15   6 1321.19   57.60
   0 -15  -6 1334.89   56.60
   0  15  -6 1362.40   57.32
   0 -15   6 1411.14   57.42
   0 -15   7  411.69   18.89
   0  15   7  409.73   19.25
   0  15  -7  413.97   18.98
   0 -15   8  302.44   14.31
   0  15  -8  295.89   14.44
   0 -15   9  175.29    9.44
   0  15  -9  190.29    9.87
   0  15  10   13.79    2.85
   0 -15  10   13.29    2.53
   0  15 -10   13.19    2.67
   0 -15 -11   15.93    1.95
   0  15  11   15.29    3.15
   0 -15 -12   21.44    2.40
   0 -15 -12   19.71    2.31
   0  15  12   19.27    3.48
   0  15 -12   18.13    3.42
   0 -15 -13   42.55    3.08
   0  15  13   29.56    4.32
   0  15 -13   35.56    4.32
   0 -15 -13   41.44    3.06
   0 -15 -14  496.54   21.08
   0  15  14  449.18   23.38
   0  15 -14  507.54   23.09
   0 -15 -14  497.96   21.17
   0  15 -14  481.25   21.09
   0 -15 -15    9.77    2.24
   0  15  15    9.53    3.36
   0 -15 -15    9.68    2.16
   0  15 -15   11.21    2.18
   0  15 -15    7.34    2.48
   0 -15 -16   15.13    2.43
   0 -15 -16   10.54    2.12
   0  15 -16    7.40    2.21
   0 -15 -16    9.71    2.48
   0  15 -16    9.42    2.61
   0 -15 -17   10.07    2.44
   0 -15 -17    6.40    2.68
   0 -15 -17    8.59    2.05
   0  15 -17    8.68    2.29
   0  15 -17   10.48    2.62
   0 -15 -18  223.76   10.02
   0 -15 -18  199.21    9.70
   0 -15 -18  236.52   10.63
   0  15 -18  201.47   10.03
   0 -15 -19   28.80    3.07
   0 -15 -19   29.37    3.42
   0  15 -19   28.09    2.92
   0 -15 -20  426.49   17.89
   0 -15 -20  444.15   18.50
   0 -15 -21    1.02    2.25
   0 -15 -21    2.56    2.45
   0  15 -21    0.37    2.01
   0 -15 -22    0.93    2.16
   0 -15 -22    0.44    2.29
   0  15 -22    4.79    1.87
   0 -15 -23   12.39    2.23
   0 -15 -23   11.97    2.33
   0 -15 -24   34.34    2.61
   0 -15 -24   27.33    2.66
   0 -15 -25   50.09    2.73
   0 -15 -25   39.62    2.73
   0  16   1   82.95    5.35
   0 -16  -1   79.27    5.21
   0 -16  -2   70.84    4.79
   0 -16   2   73.14    4.94
   0 -16  -3  100.45    6.08
   0  16   3  105.30    6.37
   0  16  -3  104.65    6.20
   0 -16   3  105.14    6.34
   0 -16  -4   62.52    4.54
   0  16   4   63.94    4.79
   0 -16   4   69.02    4.89
   0  16  -4   70.58    4.81
   0  16  -5   38.51    3.57
   0  16   5   36.26    3.60
   0 -16   5   37.25    3.61
   0  16   6   64.94    4.83
   0  16  -6   64.77    4.73
   0 -16   6   59.26    4.58
   0 -16  -6   66.76    4.06
   0 -16   7    0.87    2.11
   0  16  -7    3.05    2.15
   0  16   7    1.78    1.99
   0 -16   8  632.43   26.34
   0  16  -8  632.57   26.59
   0  16  -9   27.07    3.36
   0 -16   9   27.51    3.16
   0  16 -10   18.64    3.11
   0 -16  10   18.73    2.86
   0  16  11  836.08   40.87
   0  16 -11  932.38   40.65
   0 -16 -11  955.54   38.85
   0 -16 -12  265.14   11.64
   0  16 -12  277.88   13.61
   0  16  12  240.96   13.80
   0 -16 -12  256.41   11.72
   0 -16 -12  258.40   11.43
   0 -16 -13  530.07   22.67
   0 -16 -13  539.94   22.80
   0  16  13  489.59   24.99
   0  16 -13  542.08   24.72
   0 -16 -14    3.05    2.09
   0 -16 -14    4.84    1.95
   0  16  14    3.15    3.03
   0 -16 -15   20.72    2.62
   0 -16 -15   19.60    2.81
   0 -16 -15   23.07    2.63
   0 -16 -16   84.30    4.92
   0 -16 -16   84.81    4.88
   0 -16 -16   88.80    5.34
   0  16 -16   87.22    5.03
   0 -16 -17    1.47    2.28
   0 -16 -17    1.34    2.34
   0  16 -17    1.94    1.97
   0 -16 -17    2.70    1.91
   0 -16 -18  193.22    8.82
   0  16 -18  169.48    8.73
   0 -16 -18  172.26    8.53
   0 -16 -19    5.71    2.37
   0  16 -19    2.12    2.02
   0 -16 -19    2.29    2.53
   0 -16 -19    3.19    1.62
   0 -16 -20   93.02    5.00
   0 -16 -20   96.56    5.49
   0 -16 -21  325.57   13.38
   0 -16 -21  334.87   13.89
   0 -16 -22   47.63    3.27
   0 -16 -22   40.87    3.52
   0 -16 -23    2.98    1.95
   0 -16 -23    0.28    2.04
   0 -16 -24  622.36   25.17
   0 -16 -24  572.99   25.33
   0 -16 -25   50.85    2.86
   0  17   1    5.79    2.41
   0 -17  -1    8.77    2.08
   0 -17   2  242.80   11.95
   0 -17  -2  236.58   11.69
   0 -17   3   68.48    4.85
   0  17  -3   57.70    4.53
   0 -17  -3   63.33    4.53
   0  17  -4  134.85    7.72
   0 -17  -4  137.99    7.63
   0 -17   4  145.17    7.92
   0  17   4  132.46    7.90
   0  17  -5    1.93    2.21
   0 -17   5   -0.15    2.09
   0  17   5    2.89    2.05
   0 -17  -6   49.31    3.55
   0  17  -6   48.77    4.17
   0  17   6   47.42    4.32
   0 -17   6   50.19    4.23
   0 -17   7   17.28    2.84
   0  17   7   14.69    2.75
   0  17  -7   17.01    2.86
   0  17  -8   11.88    2.86
   0 -17   8   12.52    2.66
   0  17   8    9.55    2.56
   0 -17   9  172.96    9.22
   0  17  -9  165.03    9.40
   0 -17  10   15.86    2.84
   0  17 -10   14.62    3.22
   0 -17 -10   17.00    2.00
   0 -17 -11  536.52   22.60
   0  17  11  508.48   24.98
   0  17 -11  546.09   24.67
   0 -17 -11  527.48   22.71
   0 -17 -11  533.69   22.53
   0 -17 -12    2.57    1.91
   0 -17 -12    3.04    1.48
   0  17 -12    4.94    2.91
   0  17  12    4.20    2.98
   0 -17 -12    1.53    1.93
   0 -17 -13   31.24    2.75
   0  17  13   23.31    4.09
   0  17 -13   29.94    4.29
   0 -17 -13   26.41    2.63
   0 -17 -13   27.76    2.34
   0 -17 -14    7.91    2.24
   0 -17 -14   10.24    2.11
   0  17  14    4.05    3.15
   0 -17 -15    3.79    2.17
   0 -17 -15    2.92    2.14
   0 -17 -15   -0.64    2.10
   0 -17 -16  121.28    6.21
   0 -17 -16  115.55    6.18
   0 -17 -16  117.22    6.51
   0 -17 -17    1.87    2.28
   0 -17 -17    1.39    2.31
   0 -17 -17    3.12    1.87
   0 -17 -18   11.26    2.37
   0 -17 -18    8.82    1.91
   0 -17 -18    4.93    2.47
   0 -17 -19   55.46    3.75
   0 -17 -19   62.46    4.24
   0 -17 -19   50.34    3.33
   0 -17 -20   12.68    2.35
   0 -17 -20   12.55    2.58
   0 -17 -21   42.88    3.24
   0 -17 -21   42.84    3.57
   0 -17 -22  157.55    7.45
   0 -17 -22  159.44    7.83
   0 -17 -23  270.41   11.80
   0 -17 -23  269.33   12.07
   0 -17 -24   66.91    3.41
   0 -17 -24   58.98    3.54
   0 -18   0 5621.68  231.54
   0 -18  -1 1487.07   62.81
   0 -18  -2 1466.84   63.62
   0 -18   2 1556.05   63.94
   0  18  -3   64.88    4.91
   0 -18   3   68.79    5.04
   0 -18  -3   68.34    4.78
   0 -18   4  534.78   24.00
   0  18  -4  523.61   23.85
   0  18   5    3.10    2.11
   0  18  -5    1.75    2.05
   0 -18   5    0.98    2.14
   0  18  -6    1.65    2.22
   0 -18   6    3.30    2.25
   0 -18  -6    2.56    1.51
   0  18   6    2.67    2.15
   0  18  -7   48.25    4.40
   0  18   7   43.52    4.37
   0 -18   7   50.30    4.33
   0  18  -8    2.51    2.63
   0 -18   8    1.16    2.06
   0  18   8    1.47    2.42
   0 -18  -9   10.59    1.51
   0 -18   9    5.97    2.48
   0  18  -9    8.99    2.88
   0  18   9    9.28    3.03
   0 -18  -9    8.14    1.68
   0 -18  10  267.42   13.70
   0  18 -10  287.89   14.30
   0 -18 -10  279.98   12.31
   0 -18 -10  276.42   12.13
   0 -18 -11  150.53    6.94
   0  18 -11  146.68    8.93
   0 -18 -11  141.34    7.05
   0 -18 -11  144.07    6.87
   0 -18 -12  904.56   37.38
   0  18 -12  901.93   39.60
   0  18  12  817.72   39.88
   0 -18 -12  902.28   37.56
   0 -18 -12  891.56   37.31
   0 -18 -13   24.69    2.54
   0  18  13   19.24    4.01
   0  18 -13   16.28    3.67
   0 -18 -13   19.72    2.36
   0 -18 -13   21.59    2.12
   0 -18 -14  441.20   19.45
   0 -18 -14  462.12   19.66
   0 -18 -15   42.70    3.42
   0 -18 -15   48.42    3.65
   0 -18 -15   47.57    3.54
   0 -18 -16   38.05    3.17
   0 -18 -16   36.26    3.29
   0 -18 -16   36.65    3.14
   0 -18 -17    3.01    2.23
   0 -18 -17    1.76    1.95
   0 -18 -17    2.74    2.27
   0 -18 -18   22.17    2.74
   0 -18 -18   23.35    2.44
   0 -18 -18   22.76    2.89
   0 -18 -19    2.62    2.17
   0 -18 -19    1.60    2.25
   0 -18 -19    3.74    1.64
   0 -18 -20   34.85    2.99
   0 -18 -20   34.68    3.28
   0 -18 -21    4.53    2.05
   0 -18 -21    4.00    2.17
   0 -18 -22   50.45    3.19
   0 -18 -22   46.42    3.48
   0 -18 -23  196.18    8.62
   0 -18 -23  189.33    8.86
   0 -18 -24   34.40    2.14
   0 -18 -24   26.81    2.25
   0  19   0    6.51    2.54
   0 -19   0   -1.25    2.01
   0 -19  -1  418.82   19.36
   0 -19   2  244.94   12.22
   0 -19  -2  230.96   11.86
   0  19  -3   54.08    4.34
   0 -19  -3   46.11    4.07
   0 -19   3   45.91    4.15
   0 -19   4  184.72    9.81
   0  19  -4  171.26    9.64
   0 -19   5   -0.17    2.19
   0  19  -5    1.69    2.34
   0  19  -6    9.45    2.63
   0 -19   6   14.92    2.92
   0  19   6   12.54    2.80
   0 -19   7   18.49    3.15
   0  19  -7   17.28    3.24
   0  19   7   15.66    3.13
   0  19  -8  215.30   10.89
   0  19   8  200.15   11.04
   0 -19   8  204.66   10.59
   0 -19  -8  183.89    8.65
   0  19   9   39.63    4.53
   0 -19   9   47.12    4.30
   0  19  -9   45.47    4.54
   0 -19  -9   43.38    2.73
   0  19 -10  307.83   15.45
   0 -19  10  307.30   15.03
   0 -19 -10  301.16   13.43
   0 -19 -10  306.09   13.28
   0 -19 -11    2.70    1.51
   0  19 -11    7.03    3.08
   0 -19 -11    2.83    1.81
   0 -19 -12   47.28    3.15
   0  19 -12   41.37    4.79
   0  19  12   33.17    4.79
   0 -19 -12   46.04    3.23
   0 -19 -12   41.63    2.91
   0 -19 -13   27.06    2.68
   0  19 -13   24.09    4.08
   0 -19 -13   22.94    2.71
   0 -19 -13   25.70    2.31
   0 -19 -14    9.12    2.33
   0 -19 -14    8.38    2.16
   0 -19 -14    8.58    1.82
   0 -19 -15   95.12    5.19
   0 -19 -15   95.22    5.35
   0 -19 -15   86.76    5.27
   0 -19 -16   34.48    3.14
   0 -19 -16   35.55    3.15
   0 -19 -16   38.45    3.23
   0 -19 -17  126.46    6.64
   0 -19 -17  133.62    6.69
   0 -19 -17  136.01    6.97
   0 -19 -18    2.30    2.08
   0 -19 -18   -0.27    2.19
   0 -19 -18    4.11    1.86
   0 -19 -19   92.55    4.91
   0 -19 -19   85.97    4.66
   0 -19 -19   88.21    5.21
   0 -19 -20   90.80    4.73
   0 -19 -20  101.46    5.17
   0 -19 -21   71.90    4.09
   0 -19 -21   76.01    4.45
   0 -19 -22   25.83    2.28
   0 -19 -22   23.93    2.52
   0 -19 -23  250.05   10.75
   0 -19 -23  247.37   10.98
   0  20   0   65.87    5.24
   0 -20   0   70.67    5.19
   0 -20  -1 3415.72  141.81
   0 -20  -2  404.08   19.18
   0 -20   2  423.84   19.51
   0 -20   3  293.80   14.40
   0  20  -3  278.58   14.12
   0  20  -4  539.39   24.90
   0 -20   4  553.80   25.06
   0 -20   5  122.83    7.43
   0 -20  -5  121.82    6.88
   0  20  -5  104.31    7.14
   0 -20  -6   16.36    1.71
   0  20  -6   19.83    3.41
   0 -20   6   15.82    3.16
   0 -20  -7   64.39    3.63
   0 -20  -7   70.62    3.77
   0  20  -7   68.61    5.50
   0 -20   7   73.23    5.53
   0  20   7   64.99    5.57
   0 -20  -8  200.74    9.25
   0 -20  -8  218.38    9.44
   0  20  -8  210.88   11.34
   0 -20   8  206.57   11.15
   0  20   8  193.24   11.53
   0 -20   9   20.18    3.33
   0  20  -9   22.42    3.76
   0  20   9   15.09    3.50
   0 -20  -9   19.90    1.87
   0  20  10   79.12    6.67
   0  20 -10   88.04    6.58
   0 -20 -10   84.30    4.58
   0 -20 -10   81.86    4.38
   0  20 -11  182.96   10.79
   0 -20 -11  186.63    8.85
   0 -20 -11  192.10    8.65
   0  20 -12   54.67    5.58
   0 -20 -12   58.41    3.85
   0 -20 -12   65.90    3.67
   0 -20 -13  542.24   23.05
   0 -20 -13  539.83   23.27
   0 -20 -13  540.59   23.04
   0 -20 -14   92.17    4.93
   0 -20 -14   83.04    4.92
   0 -20 -14   93.14    5.15
   0 -20 -14   84.23    4.68
   0 -20 -15  209.03    9.51
   0 -20 -15  189.28    9.56
   0 -20 -15  212.97    9.75
   0 -20 -16   31.07    2.91
   0 -20 -16   30.90    2.91
   0 -20 -16   26.89    2.93
   0 -20 -17   43.57    3.28
   0 -20 -17   43.11    3.26
   0 -20 -17   41.16    3.38
   0 -20 -18  144.50    6.87
   0 -20 -18  131.24    6.80
   0 -20 -18  142.99    7.15
   0 -20 -19   87.74    4.64
   0 -20 -19   82.83    4.88
   0 -20 -19   77.73    4.40
   0 -20 -20   30.82    2.64
   0 -20 -20   35.03    2.94
   0 -20 -20   28.11    2.23
   0 -20 -21  101.91    5.05
   0 -20 -21   97.99    5.31
   0 -20 -22    0.68    1.54
   0 -20 -22   -1.51    1.67
   0 -20 -23  120.40    5.41
   0 -20 -23  117.78    5.63
   0 -21   0   -0.53    2.18
   0 -21  -1  776.91   34.31
   0 -21   2  391.07   18.25
   0 -21  -2  368.21   17.94
   0 -21   3  373.90   17.69
   0  21  -3  350.13   17.33
   0 -21   4    5.62    2.61
   0  21  -4    6.53    2.67
   0 -21  -5   60.89    3.43
   0  21  -5   57.98    5.06
   0 -21  -5   59.10    4.53
   0 -21   5   62.26    5.16
   0 -21  -6   13.55    1.68
   0 -21  -6   17.72    1.81
   0  21  -6   11.97    2.95
   0 -21   6   13.54    3.04
   0 -21  -7   38.85    2.60
   0 -21  -7   41.68    2.76
   0 -21   7   38.01    4.26
   0  21  -7   38.80    4.34
   0 -21  -8   82.40    4.33
   0 -21  -8   82.74    4.48
   0 -21   8   90.68    6.33
   0  21  -8   85.28    6.44
   0  21  -9    3.22    2.99
   0 -21  -9    2.10    1.42
   0  21  10  148.48    9.94
   0  21 -10  174.12    9.89
   0 -21 -10  158.78    7.46
   0  21 -11  185.98   11.32
   0  21  11  184.45   11.77
   0 -21 -11  203.07    9.36
   0 -21 -11  206.38    9.17
   0 -21 -12    1.04    1.97
   0 -21 -12    0.24    1.77
   0 -21 -13  174.60    8.31
   0 -21 -13  166.99    7.99
   0 -21 -14   89.54    4.77
   0 -21 -14   75.85    4.69
   0 -21 -14   87.51    4.99
   0 -21 -14   83.92    4.64
   0 -21 -15   74.09    4.49
   0 -21 -15   74.73    4.53
   0 -21 -15   82.71    4.72
   0 -21 -15   76.77    4.25
   0 -21 -16  344.80   15.13
   0 -21 -16  331.52   15.28
   0 -21 -16  358.42   15.39
   0 -21 -17   31.13    2.79
   0 -21 -17   28.48    2.77
   0 -21 -17   27.19    2.74
   0 -21 -18  107.21    5.49
   0 -21 -18  105.23    5.49
   0 -21 -18  103.81    5.64
   0 -21 -19   91.27    4.83
   0 -21 -19   89.56    4.73
   0 -21 -19   93.78    5.08
   0 -21 -20    2.19    1.74
   0 -21 -20   -0.14    1.80
   0 -21 -20    2.28    1.38
   0 -21 -21  159.74    7.30
   0 -21 -21  162.71    7.58
   0 -21 -22   30.23    2.14
   0 -21 -22   33.26    2.38
   0 -22   0 3884.63  161.35
   0 -22  -1   47.04    4.60
   0 -22  -2 2601.13  106.58
   0 -22   2 2563.03  108.75
   0 -22  -3  201.78    9.09
   0  22  -3  199.64   10.94
   0 -22   3  204.17   11.23
   0 -22  -4    1.61    1.42
   0 -22  -4    3.01    1.46
   0 -22   4    0.62    2.57
   0  22  -4    1.97    2.45
   0 -22  -5  145.58    6.79
   0  22  -5  137.20    8.69
   0 -22   5  139.51    8.71
   0 -22  -6    7.43    1.56
   0 -22  -6    3.74    1.52
   0  22  -6    4.57    2.88
   0 -22   6    4.34    2.67
   0 -22  -7   45.67    2.81
   0 -22  -7   50.45    3.02
   0  22  -7   24.24    3.99
   0 -22   7   22.94    3.75
   0 -22  -8    0.76    1.45
   0 -22  -8    0.63    1.62
   0  22  -8    0.66    2.92
   0 -22   8   -0.62    2.64
   0  22  -9   15.20    3.51
   0 -22  -9   15.30    1.90
   0  22 -10  408.27   19.30
   0 -22 -10  382.62   16.71
   0 -22 -11   82.74    4.77
   0 -22 -11   87.01    4.56
   0 -22 -12  505.26   22.15
   0 -22 -12  521.54   21.97
   0 -22 -13   27.82    2.51
   0 -22 -13   28.37    2.94
   0 -22 -13   29.93    2.61
   0 -22 -14  916.54   41.11
   0 -22 -14 1025.00   41.35
   0 -22 -14 1013.20   41.08
   0 -22 -15    9.54    2.27
   0 -22 -15    8.87    2.03
   0 -22 -15   13.43    2.51
   0 -22 -15   13.56    1.90
   0 -22 -16    6.95    2.10
   0 -22 -16   10.55    2.10
   0 -22 -16    7.05    2.18
   0 -22 -17   29.95    2.81
   0 -22 -17   37.51    2.96
   0 -22 -17   36.13    2.89
   0 -22 -18  112.87    5.58
   0 -22 -18  101.83    5.66
   0 -22 -18  114.15    5.68
   0 -22 -19   33.07    2.55
   0 -22 -19   29.10    2.40
   0 -22 -19   30.65    2.64
   0 -22 -20  419.95   17.03
   0 -22 -20  399.94   17.27
   0 -22 -20  381.68   16.98
   0 -22 -21    0.56    1.41
   0 -22 -21    0.35    1.50
   0 -22 -22  137.13    6.27
   0 -23   0    1.60    1.44
   0 -23   0    4.23    2.63
   0 -23  -1   75.21    4.08
   0 -23   1   77.22    4.01
   0 -23  -2  230.30   10.09
   0 -23   2  219.39    9.90
   0 -23   2  218.67   12.15
   0 -23  -2  227.90   10.04
   0 -23  -3  137.78    6.42
   0  23  -3  140.88    8.42
   0 -23   3  130.86    8.44
   0 -23  -3  135.30    6.43
   0 -23   3  129.85    6.22
   0 -23  -4   83.41    4.43
   0 -23  -4   87.64    4.51
   0  23  -4   86.51    6.36
   0 -23   4   80.96    6.29
   0 -23  -5    9.20    1.79
   0  23  -5   11.66    3.38
   0 -23   5    9.57    3.09
   0 -23  -6  466.80   20.30
   0 -23   6  484.57   22.70
   0  23  -6  481.53   22.63
   0 -23  -6  483.21   20.40
   0  23  -7  302.99   14.80
   0 -23  -7  273.86   12.37
   0 -23  -7  275.99   12.24
   0 -23  -8  120.07    6.10
   0 -23  -8  121.76    6.00
   0  23  -9  140.11    9.02
   0 -23  -9  129.33    6.63
   0 -23  -9  137.94    6.48
   0 -23 -10    1.06    1.58
   0 -23 -11    8.45    1.79
   0 -23 -12   15.57    2.29
   0 -23 -12   13.23    2.06
   0 -23 -13   56.79    3.57
   0 -23 -13   58.62    3.92
   0 -23 -13   59.55    3.62
   0 -23 -14    6.48    2.24
   0 -23 -14    8.87    1.89
   0 -23 -14    3.84    1.75
   0 -23 -15  209.24   10.36
   0 -23 -15  239.18   10.70
   0 -23 -15  239.15   10.32
   0 -23 -16    8.67    1.98
   0 -23 -16   11.59    2.26
   0 -23 -17  223.23   10.79
   0 -23 -17  258.88   10.99
   0 -23 -18    4.19    1.80
   0 -23 -18    4.41    1.73
   0 -23 -18    4.86    1.81
   0 -23 -19   10.22    1.85
   0 -23 -19   10.11    1.87
   0 -23 -19   12.27    1.77
   0 -23 -20    5.74    1.59
   0 -23 -20    5.15    1.32
   0 -23 -21   29.07    2.11
   0 -24   0  882.09   36.80
   0 -24  -1  525.47   21.99
   0 -24  -1  505.55   21.92
   0 -24   1  524.11   21.93
   0 -24  -2   35.48    2.54
   0 -24   2   36.35    4.33
   0 -24  -2   34.48    2.48
   0 -24   2   31.47    2.35
   0 -24  -3   21.99    2.05
   0  24  -3   16.90    3.56
   0 -24   3   19.45    3.66
   0 -24  -3   17.39    1.95
   0 -24   3   19.60    1.78
   0 -24  -4  209.01    9.22
   0  24  -4  192.59   11.29
   0 -24   4  203.77   11.59
   0 -24  -4  198.84    9.26
   0  24  -5   44.84    4.95
   0 -24  -5   51.42    3.25
   0  24  -6   94.02    6.96
   0 -24  -6   94.02    5.01
   0 -24  -7   56.94    3.64
   0 -24  -7   61.29    3.48
   0  24  -8   42.90    5.07
   0 -24  -8   44.04    3.14
   0 -24  -8   46.73    2.96
   0 -24  -9   49.89    3.37
   0 -24  -9   50.95    3.25
   0 -24 -10   48.53    3.14
   0 -24 -11  215.32    9.81
   0 -24 -12   78.08    4.67
   0 -24 -12   81.08    4.42
   0 -24 -13  527.35   22.82
   0 -24 -13  533.02   22.65
   0 -24 -14    1.30    2.06
   0 -24 -14    3.56    1.69
   0 -24 -15  350.23   14.37
   0 -24 -15  335.90   14.00
   0 -24 -16   41.17    3.07
   0 -24 -16   32.49    2.67
   0 -24 -17   32.66    2.64
   0 -24 -17   42.24    2.98
   0 -24 -18   25.42    2.30
   0 -24 -18   28.81    2.45
   0 -24 -19  272.43   11.28
   0 -24 -19  240.63   11.20
   0 -24 -20   23.70    1.89
   0 -24 -20   25.34    1.98
   0 -25   0   -0.11    1.46
   0 -25   1    3.70    1.49
   0 -25  -1    5.11    1.62
   0 -25  -1    5.99    1.51
   0 -25  -2   57.92    3.46
   0 -25   2   57.38    3.30
   0 -25  -2   62.87    3.55
   0 -25  -3   58.01    3.51
   0 -25   3   60.48    3.34
   0 -25  -3   58.40    3.58
   0  25  -4   91.49    7.01
   0 -25  -4   99.93    5.11
   0 -25  -4   96.28    5.07
   0  25  -5  964.96   43.66
   0 -25  -5  995.27   41.33
   0  25  -6  167.75   10.09
   0 -25  -6  164.06    7.86
   0  25  -7  146.22    9.40
   0 -25  -7  151.15    7.21
   0 -25  -7  144.58    6.99
   0 -25  -8   16.77    1.99
   0 -25  -8   14.48    2.13
   0 -25  -9   79.98    4.68
   0 -25  -9   84.86    4.53
   0 -25 -10  128.31    6.53
   0 -25 -10  130.21    6.36
   0 -25 -11   86.71    4.66
   0 -25 -12   16.18    2.36
   0 -25 -12   18.35    2.24
   0 -25 -13   43.79    3.39
   0 -25 -13   45.94    3.19
   0 -25 -14   46.35    3.54
   0 -25 -14   52.36    3.27
   0 -25 -15    6.54    2.08
   0 -25 -15    9.70    1.75
   0 -25 -16  180.28    8.55
   0 -25 -17   62.73    3.80
   0 -25 -18  114.36    5.66
   0 -25 -19   11.99    1.67
   0 -25 -20   16.88    1.57
   0 -26   0    1.51    1.46
   0 -26  -1   14.35    1.89
   0 -26   1   13.64    1.80
   0 -26  -1   16.81    1.85
   0 -26   2    2.93    1.42
   0 -26  -2    3.51    1.62
   0 -26  -2    3.21    1.60
   0 -26  -3  567.11   24.05
   0 -26  -3  592.60   24.08
   0 -26   3  545.80   23.84
   0 -26  -4  264.83   11.93
   0 -26  -4  270.23   11.95
   0  26  -5  101.04    7.37
   0 -26  -5   99.27    5.29
   0 -26  -5  101.57    5.22
   0 -26  -6  216.93    9.96
   0 -26  -7   70.00    4.13
   0 -26  -7   68.85    3.95
   0 -26  -8  617.58   26.80
   0 -26  -8  641.42   26.68
   0 -26  -9   12.90    2.19
   0 -26  -9   15.13    2.09
   0 -26 -10  164.30    8.03
   0 -26 -10  169.82    7.90
   0 -26 -11   15.39    2.09
   0 -26 -12    1.38    1.64
   0 -26 -13  106.74    5.58
   0 -26 -13  100.81    5.30
   0 -26 -14  376.19   16.19
   0 -26 -14  361.76   15.95
   0 -26 -15  123.31    6.23
   0 -26 -15  121.04    5.91
   0 -26 -16   95.05    4.94
   0 -26 -16   87.64    4.48
   0 -26 -17   10.62    1.95
   0 -26 -18    8.91    1.72
   0 -26 -19   67.46    3.57
   0 -26 -20   84.18    3.98
   0 -27   0   -0.11    1.39
   0 -27  -1  147.70    7.42
   0 -27   1  169.71    7.54
   0 -27  -1  169.12    7.61
   0 -27  -2  366.88   18.20
   0 -27  -2  359.46   15.75
   0 -27   2  358.10   15.66
   0 -27  -2  372.78   15.82
   0 -27  -3   44.13    2.99
   0 -27   3   38.83    2.69
   0 -27  -3   41.39    3.04
   0 -27  -4  416.42   18.30
   0 -27  -4  430.23   18.28
   0 -27  -5 1581.78   66.10
   0 -27  -5 1606.94   66.04
   0 -27  -6  186.50    8.80
   0 -27  -7  387.87   16.99
   0 -27  -7  388.07   16.84
   0 -27  -8   20.80    2.16
   0 -27  -8   17.72    2.42
   0 -27  -9   78.85    4.61
   0 -27  -9   81.82    4.48
   0 -27 -10   15.09    2.29
   0 -27 -10   14.59    2.05
   0 -27 -11   32.51    2.91
   0 -27 -11   31.75    2.62
   0 -27 -12    2.55    1.66
   0 -27 -13   37.75    3.08
   0 -27 -13   43.35    2.93
   0 -27 -14   82.52    4.66
   0 -27 -14   83.50    4.42
   0 -27 -15    1.64    1.86
   0 -27 -15    1.44    1.46
   0 -27 -16    2.68    1.78
   0 -27 -16    1.90    1.29
   0 -27 -17  107.47    5.39
   0 -27 -18    0.70    1.48
   0 -27 -19   29.27    2.08
   0 -28   0   71.71    4.01
   0 -28  -1   28.14    2.32
   0 -28   1   33.25    2.45
   0 -28  -1   32.11    2.60
   0 -28  -2  426.32   19.17
   0 -28  -2  459.34   19.29
   0 -28   2  460.70   19.16
   0 -28  -3  197.27    9.31
   0 -28   3  194.23    9.12
   0 -28  -3  223.36    9.45
   0 -28  -4  597.98   26.13
   0 -28  -4  635.65   26.20
   0 -28  -5   51.88    3.51
   0 -28  -5   52.49    3.52
   0 -28  -6    2.04    1.93
   0 -28  -7  578.93   24.03
   0 -28  -7  545.08   23.90
   0 -28  -8   10.86    2.11
   0 -28  -8   11.59    2.07
   0 -28  -9  498.25   21.81
   0 -28  -9  514.80   21.70
   0 -28 -10  178.24    8.48
   0 -28 -10  176.67    8.29
   0 -28 -11  147.89    7.36
   0 -28 -11  155.21    7.26
   0 -28 -12   63.91    3.74
   0 -28 -13   33.56    2.61
   0 -28 -14  252.22   11.29
   0 -28 -14  249.24   11.10
   0 -28 -15   76.03    4.24
   0 -28 -15   72.62    3.90
   0 -28 -16   48.78    2.99
   0 -28 -16   38.98    2.50
   0 -28 -17   39.71    2.72
   0 -28 -18    0.30    1.38
   0 -28 -19    0.51    1.10
   0 -29   0    1.88    1.57
   0 -29  -1   59.80    3.66
   0 -29   1   59.93    3.52
   0 -29  -2   15.55    2.16
   0 -29  -2   10.60    1.86
   0 -29   2   15.19    1.87
   0 -29  -3  102.75    5.53
   0 -29  -3  118.55    5.69
   0 -29   3  106.39    5.35
   0 -29  -4  950.72   41.22
   0 -29  -4 1025.47   41.29
   0 -29  -5   37.08    2.96
   0 -29  -5   35.03    2.95
   0 -29  -6  793.93   33.49
   0 -29  -7  209.99    9.77
   0 -29  -8   74.10    4.39
   0 -29  -8   73.34    4.26
   0 -29  -9  123.36    6.39
   0 -29  -9  127.88    6.24
   0 -29 -10   60.48    3.80
   0 -29 -10   60.37    3.68
   0 -29 -11   18.97    2.39
   0 -29 -11   18.24    2.06
   0 -29 -12   48.10    3.13
   0 -29 -13   12.92    1.85
   0 -29 -14   15.26    2.16
   0 -29 -14   16.74    1.86
   0 -29 -15   76.32    4.10
   0 -29 -15   71.18    3.79
   0 -29 -16   17.98    2.01
   0 -29 -16   15.58    1.53
   0 -29 -17   47.42    2.90
   0 -29 -18    0.70    1.24
   0 -30   0   20.27    2.14
   0 -30   1   10.99    1.74
   0 -30  -1   12.01    1.93
   0 -30  -2   82.76    4.57
   0 -30   2   84.66    4.52
   0 -30  -2   97.15    4.86
   0 -30  -3   98.59    5.21
   0 -30  -3  108.94    5.37
   0 -30   3   97.32    5.03
   0 -30  -4  119.27    6.09
   0 -30  -4  125.03    6.16
   0 -30  -5   11.95    2.13
   0 -30  -5   13.86    2.16
   0 -30  -6    1.71    1.92
   0 -30  -7  185.91    8.84
   0 -30  -8  281.06   12.76
   0 -30  -8  288.06   12.67
   0 -30  -9  365.99   16.00
   0 -30  -9  364.40   15.91
   0 -30 -10   24.29    2.55
   0 -30 -10   25.11    2.34
   0 -30 -11   22.78    2.43
   0 -30 -11   23.23    2.29
   0 -30 -12  149.99    7.36
   0 -30 -12  158.99    7.29
   0 -30 -13  142.87    6.73
   0 -30 -14   97.80    4.85
   0 -30 -15  300.59   12.93
   0 -30 -15  293.03   12.70
   0 -30 -16    3.17    1.52
   0 -30 -17  257.39   11.16
   0 -30 -18    5.40    1.16
   0 -31   0    0.41    1.49
   0 -31   1   16.09    1.97
   0 -31  -1   21.49    2.18
   0 -31  -2  209.03   10.11
   0 -31   2  227.70   10.17
   0 -31  -3  102.87    5.30
   0 -31  -3  116.17    5.54
   0 -31   3   99.86    5.17
   0 -31  -4    7.77    1.88
   0 -31  -4    5.72    1.94
   0 -31  -5  286.04   12.74
   0 -31  -5  287.09   12.77
   0 -31  -6  204.02    9.53
   0 -31  -6  209.13    9.56
   0 -31  -7   20.58    2.43
   0 -31  -8  643.98   27.45
   0 -31  -8  650.47   27.39
   0 -31  -9   11.86    2.12
   0 -31  -9   10.24    1.97
   0 -31 -10  133.04    6.77
   0 -31 -10  144.16    6.72
   0 -31 -11    1.36    1.74
   0 -31 -11    1.34    1.61
   0 -31 -12   80.75    4.54
   0 -31 -12   88.61    4.48
   0 -31 -13   23.45    2.05
   0 -31 -14   10.73    1.59
   0 -31 -15    2.12    1.49
   0 -31 -15    3.01    1.21
   0 -31 -16    3.48    1.50
   0 -31 -17    0.98    1.17
   0 -32   0    7.52    1.70
   0 -32   1    3.89    1.53
   0 -32  -1    5.66    1.63
   0 -32  -2   72.77    4.04
   0 -32   2   67.95    3.82
   0 -32  -3  488.18   21.97
   0 -32  -3  557.53   22.22
   0 -32   3  520.15   21.94
   0 -32  -4   86.87    4.74
   0 -32  -4   95.70    4.93
   0 -32  -5    0.97    1.69
   0 -32  -5    0.89    1.77
   0 -32  -6   57.01    3.62
   0 -32  -6   60.63    3.72
   0 -32  -7   89.71    4.88
   0 -32  -8  119.98    6.03
   0 -32  -8  117.47    5.97
   0 -32  -9   26.86    2.62
   0 -32  -9   30.97    2.50
   0 -32 -10   71.60    4.14
   0 -32 -10   74.16    4.07
   0 -32 -11   36.69    2.77
   0 -32 -11   36.61    2.62
   0 -32 -12   20.59    2.18
   0 -32 -12   21.17    2.02
   0 -32 -13  308.49   13.26
   0 -32 -13  301.84   13.13
   0 -32 -14  105.02    4.95
   0 -32 -15   98.05    4.51
   0 -32 -16  354.11   15.01
   0 -32 -17   10.74    1.24
   0 -33   0    0.11    1.52
   0 -33   1    5.64    1.53
   0 -33  -1    3.26    1.61
   0 -33  -2   28.54    2.47
   0 -33   2   26.91    2.18
   0 -33  -3    6.12    1.52
   0 -33  -3    9.15    1.87
   0 -33   3    7.93    1.50
   0 -33  -4  225.29   10.53
   0 -33  -4  254.24   10.79
   0 -33  -5   65.01    3.83
   0 -33  -5   70.13    3.99
   0 -33  -6    8.55    1.84
   0 -33  -6    8.26    1.95
   0 -33  -7  274.31   12.16
   0 -33  -8   76.25    4.24
   0 -33  -9   66.47    3.85
   0 -33  -9   66.85    3.80
   0 -33 -10    8.13    1.83
   0 -33 -10   11.00    1.76
   0 -33 -11  216.29    9.81
   0 -33 -11  221.99    9.76
   0 -33 -12    2.73    1.55
   0 -33 -12    2.80    1.42
   0 -33 -13   60.16    3.31
   0 -33 -13   56.99    3.15
   0 -33 -14   31.58    2.04
   0 -33 -16   22.29    1.65
   0 -34   0   67.56    3.73
   0 -34   1    5.65    1.45
   0 -34  -1    4.86    1.59
   0 -34  -2   26.30    2.33
   0 -34   2   28.74    2.14
   0 -34  -3   10.32    1.50
   0 -34  -3   10.74    1.87
   0 -34  -4    4.08    1.45
   0 -34  -4    3.62    1.69
   0 -34  -5   14.88    1.81
   0 -34  -5   17.13    2.08
   0 -34  -6    6.45    1.66
   0 -34  -6    6.30    1.76
   0 -34  -7   15.46    1.94
   0 -34  -8    6.25    1.69
   0 -34  -9   31.67    2.47
   0 -34  -9   32.74    2.46
   0 -34 -10   12.54    1.81
   0 -34 -10   15.44    1.81
   0 -34 -11   41.58    2.65
   0 -34 -11   38.49    2.54
   0 -34 -12  199.43    8.81
   0 -34 -12  196.51    8.73
   0 -34 -13  111.59    5.32
   0 -34 -13  113.94    5.21
   0 -34 -14  186.68    7.99
   0 -34 -14  177.59    7.81
   0 -35   0   -0.05    1.40
   0 -35  -1   33.66    2.48
   0 -35   1   35.52    2.36
   0 -35  -2   -0.94    1.52
   0 -35   2    2.02    1.25
   0 -35  -3   67.28    3.81
   0 -35  -4   57.96    3.28
   0 -35  -4   65.63    3.66
   0 -35  -5    5.23    1.41
   0 -35  -5    5.63    1.71
   0 -35  -6   65.74    3.64
   0 -35  -6   71.29    3.88
   0 -35  -7   17.96    1.87
   0 -35  -7   20.00    2.10
   0 -35  -8   23.56    2.05
   0 -35  -9    1.43    1.44
   0 -35  -9    0.28    1.45
   0 -35 -10    6.09    1.50
   0 -35 -10    5.70    1.44
   0 -35 -11   13.94    1.67
   0 -35 -11   11.67    1.57
   0 -35 -12   34.46    2.28
   0 -35 -12   34.11    2.15
   0 -35 -13  117.48    5.54
   0 -35 -13  123.80    5.43
   0 -35 -14    3.41    1.05
   0 -36   0    6.26    1.44
   0 -36  -1   42.02    2.70
   0 -36   1   43.51    2.57
   0 -36  -2    8.51    1.61
   0 -36   2    6.98    1.33
   0 -36  -3   63.32    3.55
   0 -36  -4   12.34    1.79
   0 -36  -5    7.34    1.32
   0 -36  -5    8.09    1.70
   0 -36  -6  163.83    7.82
   0 -36  -6  194.41    8.09
   0 -36  -7   27.79    2.07
   0 -36  -7   29.71    2.27
   0 -36  -8   10.01    1.49
   0 -36  -9    6.43    1.39
   0 -36  -9    7.86    1.48
   0 -36 -10   21.12    1.85
   0 -36 -10   23.37    1.85
   0 -36 -11   93.25    4.41
   0 -36 -11   92.16    4.40
   0 -36 -12   62.56    3.24
   0 -36 -12   64.86    3.17
   0 -36 -13  298.17   12.59
   0 -37   0    0.76    1.18
   0 -37  -1    6.02    1.41
   0 -37   1    6.77    1.26
   0 -37  -2   22.04    1.93
   0 -37  -3  189.34    8.46
   0 -37  -4   14.95    1.74
   0 -37  -5  136.90    6.38
   0 -37  -6    3.13    1.13
   0 -37  -6    3.37    1.46
   0 -37  -7    6.24    1.26
   0 -37  -7    7.69    1.50
   0 -37  -8    2.95    1.19
   0 -37  -9    0.86    1.15
   0 -37  -9    0.86    1.22
   0 -37 -10   27.37    1.87
   0 -37 -10   29.19    1.92
   0 -37 -11    3.32    1.04
   0 -37 -11    3.04    1.08
   0 -38   0  181.99    7.96
   0 -38  -1  301.14   12.51
   0 -38   1  286.18   12.39
   0 -38  -2  286.92   12.30
   0 -38  -3   64.19    3.39
   0 -38  -4  180.46    8.02
   0 -38  -5   36.28    2.34
   0 -38  -6   80.14    3.99
   0 -38  -7   32.24    2.02
   0 -38  -7   46.38    2.39
   0 -38  -8   48.62    2.48
   0 -38 -10    5.99    1.04
   0 -39   0    2.07    0.96
   0 -39  -1    6.57    1.16
   0 -39  -2  182.90    7.96
   0 -39  -3    8.33    1.33
   0 -39  -4  263.62   11.28
   0 -39  -5    5.44    1.25
   0 -39  -6   41.32    2.35
   0 -39  -7    2.17    1.08
   0 -39  -8   48.56    2.58
   0 -40  -2  223.67    9.48
   0 -40  -3   74.76    3.50
   0 -40  -4   49.55    2.56
   0 -40  -5   70.46    3.33
   0 -40  -6   18.47    1.41
   1   0 -27   83.31    4.44
   1   0 -26   -0.13    1.72
   1   0 -26    2.35    2.14
   1   0 -26    2.50    1.64
   1   0 -25   88.74    4.80
   1   0 -25   86.73    5.32
   1   0 -25   84.36    4.83
   1   0 -24   -3.23    2.57
   1   0 -24   -4.03    3.11
   1   0 -24    0.84    2.14
   1   0 -23  113.87    6.03
   1   0 -23   95.50    6.60
   1   0 -23  102.75    5.97
   1   0 -22    3.84    2.86
   1   0 -22    3.35    2.40
   1   0 -21  318.68   14.55
   1   0 -21  307.78   14.43
   1   0 -20    2.39    3.03
   1   0 -20    2.27    2.32
   1   0 -19   80.09    5.40
  -1   0  19   78.15    7.60
   1   0 -19   80.63    5.33
   1   0 -19   75.47    4.99
   1   0 -18    4.32    2.92
  -1   0  18    4.29    3.67
   1   0 -18    1.49    2.23
   1   0 -18    2.27    2.81
   1   0 -17   48.34    3.94
  -1   0  17   42.39    5.45
   1   0 -17   45.09    3.61
   1   0 -17   50.70    3.84
  -1   0  16    0.27    2.69
   1   0 -16    4.26    2.14
   1   0 -16    1.57    1.77
   1   0 -16    2.88    2.41
   1   0 -15  743.44   30.50
   1   0 -15  669.79   29.21
   1   0 -14    4.59    1.98
   1   0 -13  163.74    8.51
   1   0 -12    0.73    1.66
   1   0 -11  285.42   13.04
   1   0 -10    1.79    1.49
   1   0  -9 4205.53  172.67
   1   0  -8    0.25    1.30
   1   0  -7 2741.05  112.66
   1   0  -6    0.23    1.09
   1   0  -5  256.10   11.08
   1   0  -4    0.39    1.04
   1   0  -3 3900.29  159.53
  -1   0   2   -0.09    0.37
   1   0   1 7734.25  317.94
  -1   0  -1 7814.39  317.81
   1   0   2    0.60    0.33
  -1   0  -3 1486.85   60.88
  -1   0  -4    0.35    0.71
   1   0   5   13.50    1.42
  -1   0  -5   12.97    1.17
  -1   0  -6    3.55    1.09
   1   0   6    1.70    1.10
   1   0   7 4194.19  173.87
  -1   0  -7 4251.53  173.30
   1   0   8    2.93    1.26
   1   0   8    3.56    0.69
  -1   0  -8    2.30    1.16
   1   0   9  344.52   14.65
  -1   0  -9  379.21   15.38
   1   0   9  362.02   16.05
   1   0  10    0.25    1.46
  -1   0 -10    0.82    1.38
  -1   0 -11  723.72   30.71
  -1   0 -12    0.52    1.44
   1   0  13   19.39    3.31
  -1   0 -13   26.06    2.44
   1   0  14    0.47    2.36
  -1   0 -15  529.60   23.53
  -1   0 -15  552.28   23.49
   1   0  15  585.02   26.46
  -1   0 -16    1.72    2.61
  -1   0 -16    1.12    1.99
   1   0  16    0.62    3.16
  -1   0 -17  793.45   34.75
  -1   0 -17  815.63   34.76
   1   0  17  905.76   38.71
  -1   0 -18    0.88    2.99
  -1   0 -18    1.93    2.35
   1   0  18    5.68    4.00
  -1   0 -19    6.20    3.02
  -1   0 -19    7.99    2.68
   1   0  19    2.83    3.82
  -1   0 -20    2.57    2.98
  -1   0 -20    1.85    2.59
  -1   0 -20    1.46    3.52
  -1   0 -21   24.01    3.41
  -1   0 -21   23.94    4.09
  -1   0 -21   16.70    3.10
  -1   0 -22   -1.03    2.83
  -1   0 -22    1.94    2.47
  -1   0 -22   -1.95    3.30
  -1   0 -23  395.38   17.16
  -1   0 -23  384.74   17.79
  -1   0 -23  384.63   17.35
  -1   0 -24   -1.89    2.28
  -1   0 -24   -0.40    2.86
  -1   0 -24    2.54    2.23
  -1   0 -25  269.78   11.76
  -1   0 -25  261.92   11.98
  -1   0 -25  270.42   12.29
  -1   0 -26   -1.48    1.46
  -1   0 -26    0.69    1.97
  -1   0 -26    1.43    1.49
   1  -1 -27   25.54    1.96
   1  -1 -27   24.79    2.29
   1   1 -26   31.36    2.46
   1  -1 -26   31.69    2.57
   1  -1 -26   35.52    2.64
   1  -1 -26   35.08    3.04
   1   1 -26   29.53    2.42
   1  -1 -25   -1.84    2.17
   1   1 -25    0.06    2.03
   1   1 -25    3.92    1.90
   1  -1 -25    0.87    2.00
   1  -1 -25    2.32    2.50
   1   1 -24   17.92    2.82
   1  -1 -24   20.83    2.88
   1  -1 -24   19.47    2.75
   1   1 -24   23.34    2.69
   1  -1 -24   14.71    3.23
   1   1 -23   14.11    2.77
   1  -1 -23   21.84    3.07
   1   1 -23   11.68    2.58
   1  -1 -23   11.59    3.46
   1  -1 -23   11.74    2.61
   1  -1 -22   68.25    4.86
   1   1 -22   68.72    4.74
   1  -1 -22   67.28    4.66
   1   1 -22   65.53    4.58
   1   1 -21   45.52    4.05
   1  -1 -21   35.08    3.93
   1  -1 -21   32.97    3.54
   1   1 -21   35.77    3.46
   1   1 -20  115.30    6.84
   1  -1 -20  123.27    6.90
   1   1 -20  110.46    6.42
   1  -1 -20  119.61    6.63
   1   1 -19  145.07    7.82
   1  -1 -19  142.30    7.80
  -1  -1  19  168.07   11.01
  -1   1  19  152.70   10.47
   1  -1 -19  139.86    7.58
   1   1 -19  141.07    7.52
   1   1 -18  494.56   21.75
   1  -1 -18  495.33   21.74
  -1  -1  18  553.91   25.45
  -1   1  18  522.54   24.90
   1  -1 -18  499.80   21.72
   1   1 -18  492.60   21.62
   1  -1 -18  472.47   21.53
   1  -1 -17   53.77    4.01
   1   1 -17   51.03    4.03
  -1  -1  17   52.04    5.84
  -1   1  17   46.03    5.42
   1  -1 -17   53.50    3.78
   1   1 -17   51.75    3.62
   1  -1 -17   51.12    3.82
   1   1 -16  186.32   10.05
   1  -1 -16  193.18   10.07
  -1   1  16  199.15   11.46
   1   1 -16  191.75    9.07
   1  -1 -16  199.40    9.15
   1  -1 -16  181.56    9.01
   1  -1 -15 1523.73   60.25
   1   1 -15 1483.66   60.90
  -1   1  15 1535.18   62.35
  -1   1  15 1327.21   60.96
   1  -1 -15 1488.60   60.88
   1  -1 -15 1486.99   59.82
   1  -1 -15 1333.17   59.56
   1  -1 -14 1185.48   51.33
   1   1 -14 1238.16   51.43
   1   1 -13 4348.06  177.22
   1  -1 -13 4252.29  177.15
   1   1 -12 1304.54   54.47
   1  -1 -12 1287.10   54.41
   1   1 -11   11.44    1.95
   1  -1 -11    8.97    1.90
   1  -1 -10  110.26    5.69
  -1   1  10  105.23    4.74
   1   1 -10  115.79    5.74
  -1   1   9   71.82    3.33
   1  -1  -9   69.16    4.08
   1   1  -9   72.98    4.12
   1  -1  -8   65.75    3.68
   1   1  -8   62.47    3.65
   1  -1  -7  174.68    7.91
   1   1  -7  170.16    7.88
   1  -1  -6 1173.76   48.50
   1   1  -6 1167.84   48.48
   1   1  -5  240.46   10.45
   1   1  -4 3042.19  124.62
   1   1  -3 1332.99   54.78
  -1   1   2 6374.66  266.42
   1  -1  -2 6587.76  266.58
  -1   1   2 6742.38  266.59
   1  -1   1 3269.02  135.04
   1  -1   1 3370.69  135.14
   1   1   1 3315.67  135.20
  -1  -1  -2   59.73    2.49
  -1   1  -2   54.39    2.50
  -1  -1  -2   59.42    2.49
   1  -1   2   54.31    2.49
   1  -1   3  563.63   23.48
  -1   1  -3  547.79   23.47
   1   1   3  584.04   23.36
   1  -1   3  567.59   23.80
  -1  -1  -4   25.33    1.54
   1   1   4   27.45    1.25
  -1   1  -4   26.02    1.54
   1  -1   4   23.90    1.84
   1  -1   5  209.13    9.37
  -1  -1  -5  209.72    8.97
  -1   1  -5  206.10    8.97
   1   1   5  209.20    8.66
   1  -1   6 1644.93   68.63
  -1  -1  -6 1688.06   68.16
   1   1   6 1650.99   67.75
  -1   1  -6 1658.83   68.16
   1  -1   7   20.19    1.91
  -1  -1  -7   11.36    1.36
   1   1   7   11.21    1.57
  -1   1  -7   18.75    1.56
   1   1   8  702.67   30.68
   1  -1   8  702.90   30.65
  -1   1  -8  733.27   30.08
  -1  -1  -8  718.74   30.05
   1  -1   9 4812.22  205.79
  -1  -1  -9 5087.67  205.09
  -1   1  -9 5073.60  205.10
   1   1   9 4923.06  205.80
  -1   1 -10   23.29    2.19
   1   1  10   23.55    2.57
  -1  -1 -10   27.53    2.30
   1  -1  10   23.62    1.56
   1  -1  10   24.05    2.75
   1   1  11 1786.66   74.55
  -1   1 -11 1768.94   73.39
   1  -1  11 1729.70   74.33
  -1  -1 -11 1784.22   73.39
  -1   1 -12   26.99    2.49
  -1  -1 -12   25.12    2.46
   1   1  12   28.77    3.53
   1   1  13 1331.58   56.55
  -1  -1 -13 1327.49   54.91
  -1   1 -13 1282.75   54.89
   1   1  14    1.63    2.50
   1  -1  14    8.73    3.07
  -1   1 -15  245.76   11.46
  -1  -1 -15  236.28   11.39
   1   1  15  262.83   13.95
   1  -1  15  283.48   14.37
  -1   1 -15  252.76   11.34
  -1  -1 -15  253.94   11.38
  -1   1 -15  235.44   11.17
  -1   1 -16    7.42    2.72
  -1  -1 -16    8.73    2.63
  -1  -1 -16    7.66    2.24
  -1   1 -16    8.04    2.14
   1  -1  16    8.86    3.63
   1   1  16    7.80    3.50
  -1  -1 -17   31.18    3.50
  -1   1 -17   27.19    3.42
  -1  -1 -17   25.41    3.08
  -1   1 -17   29.47    3.04
   1   1  17   28.47    4.82
   1  -1  17   30.49    5.23
  -1  -1 -18    9.25    3.08
  -1   1 -18   11.07    3.00
  -1   1 -18   10.05    2.55
  -1  -1 -18    8.69    2.58
   1   1  18    7.32    4.04
   1  -1  18   11.32    4.45
  -1  -1 -19   60.94    4.58
  -1   1 -19   63.36    4.62
  -1   1 -19   56.13    4.34
  -1  -1 -19   50.30    4.22
   1  -1  19   61.92    7.21
   1   1  19   55.92    6.84
  -1  -1 -20    3.90    3.10
  -1   1 -20    3.58    2.90
  -1  -1 -20    0.11    2.57
  -1  -1 -20    3.61    3.46
  -1   1 -20    3.41    2.54
  -1  -1 -21    0.19    2.92
  -1   1 -21    8.92    2.71
  -1  -1 -21    3.75    2.66
  -1  -1 -21    3.06    3.46
  -1  -1 -22    1.05    2.77
  -1   1 -22   -2.17    2.78
  -1   1 -22    0.30    2.46
  -1  -1 -22   -3.10    3.35
  -1  -1 -22    0.21    2.61
  -1  -1 -23    2.32    2.65
  -1   1 -23    3.92    2.48
  -1  -1 -23    3.34    3.12
  -1   1 -23    7.08    2.46
  -1  -1 -23    3.40    2.52
  -1  -1 -24   24.28    2.84
  -1   1 -24   18.11    2.61
  -1   1 -24   21.57    2.67
  -1  -1 -24   19.56    2.70
  -1  -1 -24   22.02    3.38
  -1  -1 -25   61.90    3.74
  -1   1 -25   61.60    3.64
  -1  -1 -25   63.20    3.89
  -1  -1 -25   65.88    4.30
  -1   1 -25   56.61    3.77
  -1  -1 -26   20.93    1.93
  -1   1 -26   16.04    1.97
  -1  -1 -26   22.84    2.49
  -1  -1 -26   19.90    2.04
   1  -2 -27    2.44    1.44
   1  -2 -27    4.00    1.71
   1   2 -26   34.45    2.52
   1  -2 -26   38.11    2.72
   1   2 -26   32.92    2.50
   1  -2 -26   41.82    3.19
   1  -2 -26   36.34    2.80
   1   2 -25  154.34    7.25
   1  -2 -25  156.58    7.41
   1   2 -25  148.77    7.29
   1  -2 -25  149.20    7.50
   1  -2 -25  152.81    7.81
   1   2 -24   75.77    4.60
   1  -2 -24   77.60    4.75
   1  -2 -24   79.04    5.29
   1  -2 -24   74.02    4.77
   1   2 -24   73.91    4.51
   1  -2 -23  196.33    9.23
   1   2 -23  188.84    9.04
   1  -2 -23  178.03    9.23
   1  -2 -23  195.18    9.87
   1   2 -23  174.85    8.98
   1  -2 -22    3.72    2.84
   1   2 -22    2.92    2.74
   1  -2 -22   -0.95    2.42
   1   2 -22    0.29    2.30
   1  -2 -21    3.01    3.05
   1   2 -21    2.56    2.88
   1   2 -21    2.96    2.29
   1  -2 -21    3.38    2.59
   1  -2 -20   22.40    3.58
   1   2 -20   22.76    3.51
   1  -2 -20   19.76    3.16
   1   2 -20   20.44    2.80
   1   2 -19   79.03    5.41
   1  -2 -19   88.87    5.50
  -1   2  19   72.03    7.15
  -1  -2  19   82.55    7.84
   1  -2 -19   85.02    5.21
   1   2 -19   77.11    4.88
   1   2 -18   21.28    3.44
   1  -2 -18   21.11    3.36
  -1   2  18   10.70    3.66
  -1  -2  18   18.33    4.81
   1  -2 -18   14.93    2.70
   1   2 -18   15.82    2.58
   1  -2 -18   18.22    3.04
   1   2 -17   19.38    3.07
   1  -2 -17   23.91    3.03
  -1   2  17   17.32    3.73
   1   2 -17   30.33    2.75
   1  -2 -17   22.16    2.71
   1  -2 -17   21.83    2.89
   1  -2 -16   71.42    4.56
  -1   2  16   83.02    6.47
   1   2 -16   74.38    5.30
   1  -2 -16   78.88    4.57
   1   2 -16   75.77    4.35
   1  -2 -16   66.64    4.40
  -1   2  15    5.34    2.69
   1  -2 -15   12.46    2.21
  -1   2  15    6.38    2.61
   1   2 -15    8.56    2.12
   1  -2 -15    8.42    2.82
   1   2 -15    5.99    2.65
   1  -2 -15    6.00    2.15
   1  -2 -14   95.85    5.82
  -1   2  14   91.71    6.12
   1   2 -14  101.50    5.92
  -1   2  14   92.46    6.54
   1   2 -13   -0.84    1.81
   1  -2 -13   -0.47    1.89
   1   2 -12  222.99   10.90
   1  -2 -12  233.10   10.93
   1  -2 -11  176.50    8.57
   1   2 -11  173.86    8.58
   1   2 -10   76.07    4.40
   1  -2 -10   73.46    4.37
  -1   2   9  172.34    7.45
   1  -2  -9  185.28    8.41
   1   2  -9  187.78    8.40
  -1   2   8 1115.18   46.80
   1  -2  -8 1183.50   47.56
   1   2  -8 1194.01   47.54
   1   2  -7  514.19   21.18
  -1   2   7  492.10   20.58
   1   2  -6  822.93   34.07
  -1   2   6  814.69   33.60
  -1   2   5    8.62    0.88
  -1   2   5    8.34    0.82
   1   2  -5    7.76    1.22
   1  -2  -4  562.28   23.14
  -1   2   4  561.79   23.18
   1   2  -4  557.42   23.47
  -1   2   4  564.23   23.22
   1   2  -3  390.05   17.78
  -1   2   3  461.30   18.02
  -1   2   3  435.48   17.65
  -1   2   3  425.69   17.61
  -1   2   2  436.85   18.44
   1   2  -2  433.34   18.38
  -1   2   2  461.22   18.69
  -1   2   2  443.60   18.42
   1  -2  -2  468.91   18.48
  -1   2   1   23.20    1.28
   1  -2  -1   24.15    1.29
  -1   2   1   24.55    1.27
   1  -2   0    1.07    0.43
  -1  -2   0    0.82    0.38
  -1   2  -1  841.79   34.29
  -1  -2  -1  823.01   34.32
   1   2   1  838.39   34.29
   1  -2   1  830.27   34.27
   1   2   1  852.90   34.23
  -1  -2  -1  813.83   34.24
   1  -2   2 3343.49  136.48
  -1   2  -2 3433.58  136.49
  -1  -2  -2 3222.24  136.45
   1   2   2 3413.39  136.66
   1  -2   3  222.49    9.68
   1   2   3  218.29    9.66
  -1   2  -3  223.69    9.39
   1  -2   4   11.35    1.31
  -1   2  -4   16.58    1.23
  -1   2  -5  218.60    9.47
   1  -2   5  221.95    9.87
  -1  -2  -6  475.59   20.22
   1  -2   6  495.82   20.72
  -1   2  -6  480.21   20.24
  -1   2  -7  250.25   10.78
   1  -2   7  237.97   11.23
  -1  -2  -7  248.10   10.76
  -1   2  -8  100.75    4.80
   1  -2   8   91.97    5.20
  -1  -2  -8   93.63    4.74
  -1  -2  -9 1289.19   52.59
   1   2   9 1226.93   53.26
   1   2   9 1267.60   53.39
  -1   2  -9 1279.12   52.59
   1  -2   9 1238.70   53.24
  -1  -2 -10 1178.58   49.11
   1   2  10 1162.82   50.05
   1  -2  10 1163.64   49.96
  -1   2 -10 1193.71   49.16
   1   2  11  224.27   10.96
   1  -2  11  204.44   10.63
  -1   2 -11  210.32    9.85
  -1  -2 -11  209.88    9.83
   1   2  12  400.33   18.44
  -1   2 -12  382.08   17.13
  -1  -2 -12  384.87   17.11
   1   2  13   97.55    6.68
  -1  -2 -13   94.40    5.26
  -1   2 -13   92.30    5.31
   1   2  14   78.77    6.19
  -1   2 -15  155.15    7.54
  -1  -2 -15  142.26    7.38
   1   2  15  153.87    9.57
   1  -2  15  169.68   10.19
  -1  -2 -15  156.54    7.47
  -1   2 -15  142.10    7.22
  -1   2 -15  135.54    7.21
  -1   2 -16 1225.56   50.31
  -1  -2 -16 1164.67   50.20
  -1  -2 -16 1232.83   50.36
  -1   2 -16 1198.18   50.20
  -1   2 -16 1132.54   50.03
   1   2  16 1274.94   53.47
   1  -2  16 1367.80   54.27
  -1  -2 -17   74.49    5.00
  -1   2 -17   83.64    5.16
  -1   2 -17   70.59    4.74
  -1  -2 -17   81.41    5.02
   1  -2  17   90.13    7.72
   1   2  17   75.55    7.06
  -1  -2 -18  372.27   17.31
  -1   2 -18  381.08   17.35
  -1  -2 -18  387.14   17.45
  -1   2 -18  383.27   17.31
   1   2  18  418.06   20.89
   1  -2  18  436.02   21.66
  -1   2 -19    1.64    2.87
  -1  -2 -19    3.68    2.90
  -1  -2 -19    2.34    2.62
  -1   2 -19    0.20    2.52
   1   2  19   -1.89    3.61
   1  -2  19    0.42    3.98
  -1  -2 -20  384.61   17.21
  -1   2 -20  387.94   17.13
  -1   2 -20  377.42   17.17
  -1  -2 -20  376.14   17.35
  -1  -2 -20  372.19   17.78
  -1  -2 -21   30.84    3.73
  -1   2 -21   29.61    3.41
  -1  -2 -21   25.87    4.08
  -1   2 -21   29.50    3.31
  -1  -2 -21   31.28    3.62
  -1  -2 -22   21.76    3.25
  -1   2 -22   25.20    3.09
  -1   2 -22   23.82    3.00
  -1  -2 -22   22.67    3.91
  -1  -2 -22   19.38    3.17
  -1   2 -23   50.82    3.76
  -1  -2 -23   52.84    4.04
  -1   2 -23   50.47    3.84
  -1  -2 -23   52.56    4.57
  -1  -2 -23   50.17    4.08
  -1   2 -24  131.67    6.66
  -1  -2 -24  135.88    6.86
  -1  -2 -24  152.98    7.52
  -1  -2 -24  131.21    7.04
  -1   2 -24  135.09    6.88
  -1   2 -25    1.81    1.78
  -1  -2 -25    3.03    2.03
  -1  -2 -25    0.79    2.33
  -1   2 -25    3.39    1.85
  -1  -2 -25    2.43    2.02
  -1  -2 -26   58.40    3.27
  -1   2 -26   57.07    3.27
  -1  -2 -26   60.68    3.49
  -1  -2 -26   59.79    3.68
   1  -3 -27  106.04    5.07
   1   3 -27  115.62    5.49
   1  -3 -27  106.50    5.17
   1  -3 -27  108.39    5.32
   1  -3 -26    0.19    1.78
   1   3 -26    0.18    1.55
   1  -3 -26    2.28    2.06
   1  -3 -26    1.43    1.74
   1   3 -26    3.99    2.21
   1   3 -25   54.29    3.38
   1  -3 -25   54.70    3.64
   1  -3 -25   49.16    3.67
   1   3 -25   55.63    4.15
   1  -3 -25   55.00    4.01
   1   3 -25   46.44    3.26
   1  -3 -24   67.41    4.23
   1   3 -24   51.83    3.86
   1   3 -24   59.32    4.73
   1   3 -24   58.42    3.76
   1  -3 -24   58.09    4.18
   1  -3 -24   59.20    4.61
   1  -3 -23  129.17    6.80
   1   3 -23  131.29    6.57
   1  -3 -23  119.41    7.23
   1  -3 -23  120.23    6.74
   1   3 -23  124.04    7.34
   1   3 -23  114.94    6.43
   1   3 -22   32.41    3.47
   1  -3 -22   40.05    3.82
   1  -3 -22   30.92    3.40
   1   3 -22   34.08    3.19
   1   3 -21  241.02   11.43
   1  -3 -21  259.39   11.70
   1  -3 -21  234.81   11.53
   1   3 -21  223.23   11.24
   1  -3 -20  550.90   23.36
   1   3 -20  541.67   23.25
   1  -3 -20  521.17   23.34
   1   3 -20  508.81   23.05
   1  -3 -19  485.92   20.77
   1   3 -19  475.54   20.74
  -1  -3  19  510.50   24.72
  -1   3  19  457.97   23.40
   1  -3 -19  457.00   20.74
   1   3 -19  450.36   20.50
   1   3 -19  468.48   20.72
   1  -3 -18  880.97   37.98
   1   3 -18  891.36   38.01
  -1   3  18  886.45   40.76
  -1  -3  18  995.46   42.30
   1  -3 -18  927.10   38.14
   1   3 -18  874.74   37.86
   1   3 -18  889.80   38.01
   1   3 -17   67.05    4.37
   1  -3 -17   61.90    4.19
  -1   3  17   56.13    5.65
   1   3 -17   60.22    3.89
   1  -3 -17   61.79    4.20
   1  -3 -17   59.88    4.05
   1   3 -17   53.13    4.30
   1  -3 -16    2.11    2.17
   1   3 -16    0.49    2.24
  -1   3  16    0.24    2.91
   1   3 -16    2.71    1.75
   1  -3 -16    0.26    1.91
   1   3 -16    4.05    2.42
   1  -3 -16    2.18    2.11
   1  -3 -15   33.30    3.27
  -1   3  15   31.08    3.68
  -1   3  15   32.32    3.92
   1   3 -15   41.05    3.59
   1   3 -15   37.94    3.49
   1  -3 -15   33.85    3.39
   1   3 -15   31.68    3.05
   1  -3 -15   28.73    2.79
   1  -3 -14  947.40   41.42
   1   3 -14 1012.72   41.61
  -1   3  14  922.55   41.80
  -1   3  14  993.67   42.43
   1  -3 -13  243.03   11.86
  -1   3  13  251.28   12.57
   1   3 -13  248.96   11.91
   1  -3 -12 1779.98   75.68
   1   3 -12 1855.09   75.79
   1   3 -11    1.07    1.64
   1  -3 -11    1.25    1.57
   1  -3 -10  351.97   15.71
   1   3 -10  352.68   15.69
   1  -3  -9   12.06    1.86
   1   3  -9   13.52    1.91
  -1   3   8   81.95    3.90
  -1   3   8   90.19    3.81
   1   3  -7  428.89   17.97
  -1   3   7  409.91   17.36
  -1   3   7  421.38   17.29
  -1   3   6   37.01    1.91
   1   3  -6   37.76    2.43
  -1   3   6   38.41    1.86
  -1  -3   5 1847.58   72.13
   1  -3  -5 1786.90   71.64
  -1   3   5 1703.76   71.63
   1   3  -5 1779.88   72.07
  -1  -3   5 1764.03   71.74
  -1   3   5 1700.97   71.68
  -1  -3   4  640.02   25.16
   1  -3  -4  599.75   24.93
  -1  -3   4  623.78   24.98
  -1   3   4  588.12   24.88
  -1   3   4  583.54   24.84
   1   3  -4  613.52   25.19
   1   3  -3   43.18    2.23
  -1   3   3   44.99    2.20
   1  -3  -3   48.84    2.25
  -1   3   3   45.59    2.73
  -1  -3   3   44.05    2.35
  -1   3   3   42.47    2.17
  -1   3   2 2397.00  102.44
  -1   3   2 2638.42  102.40
   1  -3  -2 2627.75  102.51
  -1   3   2 2609.80  102.80
   1   3  -2 2371.63  102.32
  -1  -3   2 2587.63  102.56
  -1  -3   0 8498.39  363.47
   1   3   0 9016.51  363.47
  -1   3   0 9022.11  363.50
  -1  -3   0 8950.69  363.32
   1  -3   0 8937.08  363.52
   1   3   0 8927.30  363.30
  -1  -3  -1   85.15    3.72
  -1  -3  -1   74.42    3.73
  -1   3  -1   82.83    3.79
   1  -3   1   91.77    3.84
   1   3   1   82.90    3.73
   1   3   1   79.13    3.65
   1   3   2  523.98   20.64
   1   3   2  501.15   20.39
  -1  -3  -2  457.69   20.24
  -1   3  -2  496.64   20.30
   1   3   3   17.51    1.54
  -1   3  -3   19.56    1.45
  -1   3  -4   61.99    3.12
   1   3   4   64.68    3.42
   1  -3   4   63.85    3.37
   1   3   5  255.97   11.68
  -1   3  -5  267.50   11.33
   1  -3   5  266.76   11.68
  -1   3  -6   21.31    1.67
   1  -3   6   19.99    1.87
  -1   3  -7  430.90   17.79
   1   3   7  405.55   18.30
   1  -3   7  406.46   18.20
   1   3   8 1412.58   59.97
  -1   3  -8 1462.10   59.36
   1  -3   8 1390.65   59.88
  -1  -3  -8 1443.27   59.32
   1  -3   9   21.80    2.37
  -1  -3  -9   20.25    1.99
   1   3   9   20.99    2.49
  -1   3  -9   21.07    2.05
  -1   3 -10 1751.82   72.08
   1   3  10 1711.31   72.94
   1  -3  10 1708.67   72.81
  -1  -3 -10 1758.79   72.05
   1   3  11 1486.87   62.24
   1  -3  11 1465.88   62.10
  -1  -3 -11 1463.34   61.12
  -1   3 -11 1465.26   61.16
  -1  -3 -12 1781.08   73.10
  -1   3 -12 1735.31   73.12
   1   3  12 1758.22   74.40
  -1   3 -13  298.23   13.62
   1   3  13  291.80   14.94
   1   3  14  362.97   18.04
  -1  -3 -15  126.79    6.60
  -1   3 -15  134.60    6.74
   1   3  15  127.00    8.58
   1  -3  15  138.42    9.24
  -1  -3 -15  133.15    6.65
  -1   3 -15  126.46    6.46
  -1   3 -15  116.79    6.47
  -1   3 -16    4.57    2.59
  -1  -3 -16    5.31    2.49
   1   3  16    3.71    3.00
   1  -3  16    4.31    3.54
  -1   3 -16    5.71    1.91
  -1  -3 -16    1.87    2.07
  -1   3 -16    5.04    2.55
  -1  -3 -17   26.51    3.21
  -1   3 -17   23.71    3.21
  -1  -3 -17   23.64    2.87
  -1   3 -17   22.45    2.79
   1  -3  17   26.74    5.00
   1   3  17   24.84    4.47
  -1  -3 -18    5.66    2.80
  -1   3 -18    2.22    2.84
  -1   3 -18    3.07    2.26
  -1  -3 -18    2.28    2.51
   1  -3  18   -1.62    3.98
   1   3  18    5.82    3.74
  -1  -3 -19   39.64    3.90
  -1   3 -19   38.68    3.82
  -1   3 -19   33.25    3.44
  -1  -3 -19   36.06    3.77
  -1   3 -19   45.21    4.61
   1  -3  19   40.00    6.37
   1   3  19   44.10    5.81
  -1  -3 -20    1.48    2.94
  -1   3 -20    0.18    2.65
  -1   3 -20    0.10    2.53
  -1  -3 -20   -0.12    2.78
  -1  -3 -20    1.65    3.34
  -1   3 -20   -1.41    3.45
  -1  -3 -21   15.67    3.20
  -1   3 -21   17.16    2.97
  -1  -3 -21   10.19    3.07
  -1  -3 -21   15.50    3.62
  -1   3 -21   10.19    3.56
  -1   3 -21   11.55    2.73
  -1  -3 -22   21.63    3.38
  -1   3 -22   23.64    2.98
  -1  -3 -22   27.40    3.83
  -1  -3 -22   18.16    3.22
  -1   3 -22   24.52    3.01
  -1   3 -22   27.83    3.98
  -1  -3 -23  365.49   15.71
  -1   3 -23  339.51   15.40
  -1  -3 -23  341.37   15.89
  -1   3 -23  342.60   15.62
  -1   3 -23  358.92   16.26
  -1  -3 -23  367.29   16.23
  -1  -3 -24    5.44    2.46
  -1   3 -24    9.29    2.10
  -1  -3 -24    9.15    2.86
  -1   3 -24    8.71    3.05
  -1   3 -24    6.83    2.10
  -1  -3 -24    5.78    2.47
  -1  -3 -25  283.12   12.18
  -1   3 -25  269.62   11.89
  -1   3 -25  279.98   12.63
  -1   3 -25  262.03   12.13
  -1  -3 -25  272.52   12.36
  -1  -3 -25  295.03   12.59
  -1  -3 -26   43.72    2.80
  -1  -3 -26   47.91    2.99
   1  -4 -27    2.20    1.37
   1   4 -27    1.74    1.71
   1  -4 -27    2.26    1.51
   1  -4 -27    2.49    1.39
   1  -4 -26   45.68    3.05
   1  -4 -26   46.74    3.19
   1   4 -26   47.19    3.46
   1  -4 -26   46.68    3.32
   1  -4 -25  112.30    5.64
   1   4 -25  103.48    5.26
   1   4 -25   99.44    5.22
   1   4 -25  111.69    6.06
   1  -4 -25  100.98    5.69
   1  -4 -25  114.47    5.98
   1  -4 -24   63.38    4.20
   1   4 -24   57.08    3.82
   1  -4 -24   53.96    4.19
   1   4 -24   65.12    4.69
   1  -4 -24   58.01    4.55
   1   4 -24   61.68    3.73
   1  -4 -23  171.06    7.95
   1   4 -23  149.79    7.54
   1   4 -23  162.20    8.47
   1   4 -23  142.27    7.45
   1  -4 -23  143.89    7.87
   1  -4 -23  148.36    8.32
   1  -4 -22    4.18    2.97
   1   4 -22    3.25    2.62
   1  -4 -22    1.84    2.53
   1   4 -22    1.19    3.28
   1   4 -22    3.20    2.13
   1   4 -21    0.82    2.71
   1  -4 -21    5.72    3.10
   1   4 -21   -0.18    2.17
   1  -4 -21    1.01    2.68
   1  -4 -20 1061.91   43.70
   1   4 -20 1047.57   43.56
   1  -4 -20 1024.71   43.76
   1   4 -20  954.68   43.36
   1   4 -20 1082.99   43.71
   1   4 -19   67.08    4.82
   1  -4 -19   70.71    4.88
  -1  -4  19   73.27    7.41
  -1   4  19   63.53    6.44
   1   4 -19   67.79    4.37
   1  -4 -19   61.82    4.69
   1   4 -19   63.83    5.07
   1  -4 -18 2057.73   84.42
   1   4 -18 2086.06   84.45
  -1   4  18 1921.90   86.98
   1   4 -18 1951.92   84.27
   1  -4 -18 2119.21   84.66
   1   4 -18 2023.24   84.45
   1   4 -17   10.09    2.71
   1  -4 -17   12.08    2.60
  -1   4  17    9.43    3.25
   1   4 -17   11.63    2.08
   1  -4 -17    8.13    2.46
   1  -4 -17   13.28    2.47
   1   4 -17    5.21    2.89
   1  -4 -16  102.75    5.54
  -1   4  16   84.24    6.73
  -1   4  16  109.05    7.43
   1   4 -16  102.18    6.52
   1  -4 -16  108.07    5.82
   1   4 -16  103.39    5.39
   1   4 -16  103.03    5.77
   1  -4 -16  102.17    5.46
  -1   4  15   55.64    4.92
  -1   4  15   68.58    5.42
   1  -4 -15   60.60    4.55
   1   4 -15   63.71    4.76
   1  -4 -15   64.58    4.40
   1   4 -15   61.09    4.07
   1  -4 -15   63.88    3.87
  -1   4  14  424.36   20.00
  -1   4  14  394.15   19.61
   1   4 -14  440.75   19.41
   1  -4 -14  430.48   19.28
   1  -4 -13  213.15   10.42
  -1   4  13  213.98   11.01
   1   4 -13  209.91   10.45
  -1   4  13  205.24   10.77
   1   4 -12  787.63   33.52
   1  -4 -12  776.82   33.44
  -1   4  12  771.42   33.98
  -1   4  11    7.76    2.01
   1   4 -11    9.71    1.99
   1  -4 -11    7.75    1.81
   1   4 -10  630.78   26.94
   1  -4 -10  622.46   26.92
   1   4  -9  590.70   25.31
   1   4  -8  573.14   24.46
  -1  -4   7  856.50   35.73
   1   4  -7  884.68   36.26
   1   4  -6  596.92   24.26
  -1  -4   6  557.68   23.86
  -1  -4   6  580.53   24.28
   1  -4  -5   35.28    1.98
  -1  -4   5   35.91    2.06
  -1  -4   5   32.88    2.18
   1   4  -5   31.44    2.23
  -1  -4   4  328.79   14.06
   1  -4  -4  311.55   14.01
  -1  -4   4  333.55   14.03
   1  -4  -4  343.36   13.93
  -1   4   4  359.83   14.51
   1   4  -4  322.72   14.18
   1  -4  -3    1.53    0.88
  -1  -4   3    1.56    1.24
  -1  -4   3    2.48    0.80
  -1   4   3    2.10    1.55
  -1   4   3    1.17    0.84
   1  -4  -2  237.35   10.01
  -1  -4   2  232.32   10.15
   1   4  -1  405.71   17.89
   1   4  -1  433.89   17.79
  -1  -4   1  446.56   18.00
  -1   4   0 2355.78   97.23
  -1  -4   0 2350.88   96.96
   1   4   0 2438.31   97.22
   1   4   1 1057.63   44.26
  -1  -4  -1 1077.77   44.17
   1   4   1 1075.27   44.13
  -1   4  -1 1081.40   44.31
  -1   4  -2   18.43    1.52
   1   4   2    8.21    1.14
   1   4   3  542.61   22.78
  -1   4  -3  542.03   22.62
   1  -4   4   22.22    1.70
   1   4   4   16.93    1.64
  -1   4  -4   22.26    1.65
   1   4   5   24.78    2.03
   1  -4   5   25.81    1.93
  -1   4  -5   25.28    1.79
   1   4   6   14.86    1.71
   1   4   6   15.01    1.90
   1  -4   6   16.43    1.68
  -1   4  -6   17.12    1.62
  -1   4  -7   83.27    4.23
   1   4   7   82.24    4.73
   1  -4   7   79.27    4.53
   1  -4   8  863.19   37.07
   1   4   8  871.55   37.20
  -1   4  -8  882.28   36.59
  -1   4  -9  508.31   22.03
   1   4   9  514.61   22.78
   1  -4   9  503.09   22.61
  -1  -4  -9  527.43   22.03
  -1   4 -10   44.66    3.14
   1   4  10   43.14    3.74
   1  -4  10   43.53    3.61
  -1  -4 -10   51.58    3.17
   1   4  11   20.80    2.80
  -1   4 -11   22.98    2.26
   1  -4  11   17.76    2.63
  -1  -4 -11   19.48    2.11
  -1   4 -12  179.83    8.50
  -1  -4 -12  166.09    8.31
   1  -4  12  162.50    9.29
   1   4  12  173.23    9.51
  -1   4 -13    4.78    1.73
   1   4  13    3.39    2.23
  -1  -4 -14 1353.27   59.68
   1   4  14 1434.79   62.07
  -1  -4 -14 1558.77   60.04
  -1   4 -15  202.22    9.28
  -1  -4 -15  179.84    9.10
   1   4  15  192.10   11.32
  -1   4 -15  196.66    9.09
  -1  -4 -15  209.35    9.40
  -1   4 -15  182.60    9.11
  -1  -4 -16  817.11   35.97
  -1   4 -16  889.27   36.11
   1   4  16  864.28   38.87
  -1  -4 -16  914.48   36.35
  -1   4 -16  837.83   36.00
  -1   4 -16  816.03   35.98
  -1  -4 -17  429.35   20.22
  -1   4 -17  483.26   20.36
  -1   4 -17  455.43   20.25
  -1  -4 -17  472.13   20.53
   1  -4  17  522.35   24.72
   1   4  17  469.26   23.19
  -1   4 -18  229.12   10.71
  -1  -4 -18  221.34   10.73
  -1  -4 -18  221.71   10.96
  -1   4 -18  212.58   10.59
   1  -4  18  259.15   14.99
   1   4  18  212.92   13.32
  -1  -4 -19   89.19    5.51
  -1   4 -19   84.47    5.32
  -1   4 -19   93.74    6.26
  -1  -4 -19   83.50    5.58
  -1   4 -19   82.82    5.20
   1   4  19   72.91    7.54
   1  -4  19   95.45    8.83
  -1   4 -20   73.74    4.91
  -1  -4 -20   74.73    5.22
  -1   4 -20   85.17    5.92
  -1  -4 -20   81.69    5.48
  -1   4 -20   70.55    4.88
  -1  -4 -20   80.39    5.73
  -1   4 -21  275.12   12.82
  -1  -4 -21  298.01   13.22
  -1   4 -21  263.96   12.95
  -1  -4 -21  285.12   13.42
  -1  -4 -21  285.98   13.65
  -1   4 -21  290.71   13.79
  -1   4 -22    9.48    2.47
  -1  -4 -22    8.85    3.03
  -1  -4 -22    7.87    2.89
  -1   4 -22    8.53    3.30
  -1   4 -22    9.39    2.35
  -1  -4 -22    4.54    3.20
  -1   4 -23    0.06    2.12
  -1  -4 -23    0.24    2.63
  -1  -4 -23    0.11    2.83
  -1   4 -23    5.45    2.21
  -1  -4 -23   -2.16    2.68
  -1   4 -23    1.00    2.96
  -1  -4 -24   35.62    3.27
  -1   4 -24   29.18    2.70
  -1  -4 -24   32.75    3.24
  -1  -4 -24   37.30    3.55
  -1   4 -24   41.26    3.75
  -1   4 -24   35.85    2.86
  -1  -4 -25   88.78    4.80
  -1  -4 -25   95.64    5.17
  -1   4 -25   99.34    5.35
  -1  -4 -25   90.46    4.95
  -1   4 -25   79.84    4.59
  -1  -4 -26   17.44    1.94
  -1  -4 -26   16.26    2.00
   1  -5 -27   51.56    2.76
   1  -5 -27   43.51    2.73
   1  -5 -27   44.63    2.80
   1   5 -27   44.76    2.99
   1  -5 -26  369.16   15.57
   1  -5 -26  340.70   15.70
   1   5 -26  377.10   15.92
   1  -5 -26  363.97   15.78
   1  -5 -25   37.39    3.11
   1  -5 -25   43.24    3.42
   1   5 -25   40.67    3.48
   1  -5 -24   10.64    2.72
   1   5 -24   10.46    2.15
   1   5 -24   10.84    1.90
   1  -5 -24   10.26    2.91
   1  -5 -24    7.01    2.54
   1   5 -24   14.16    3.05
   1   5 -23   75.82    4.59
   1  -5 -23   87.35    5.04
   1   5 -23   75.52    4.43
   1   5 -23   79.00    5.47
   1  -5 -23   69.77    4.94
   1  -5 -23   75.75    5.42
   1   5 -22  136.94    6.87
   1  -5 -22  139.26    7.21
   1   5 -22  117.75    6.63
   1   5 -22  138.81    7.77
   1  -5 -22  123.10    7.17
   1   5 -21  310.25   14.14
   1  -5 -21  301.36   14.49
   1   5 -21  288.42   13.96
   1  -5 -20    8.95    3.05
   1   5 -20    8.04    2.97
   1   5 -20    7.37    2.37
   1  -5 -20   10.34    3.00
   1   5 -20   10.90    3.56
   1  -5 -19  357.20   16.28
   1   5 -19  370.47   16.24
  -1   5  19  329.30   18.45
  -1  -5  19  398.23   20.25
   1   5 -19  344.52   16.01
   1  -5 -19  364.81   16.48
   1   5 -19  366.81   16.44
   1   5 -18  151.31    7.71
   1  -5 -18  142.91    7.65
  -1   5  18  133.88    9.38
   1  -5 -18  161.24    7.88
   1   5 -18  140.82    7.35
   1   5 -18  147.38    7.91
   1  -5 -17  480.42   21.12
   1   5 -17  504.15   21.20
  -1   5  17  465.49   23.28
   1   5 -17  469.73   21.00
   1  -5 -17  496.63   21.41
   1   5 -17  492.15   21.33
   1   5 -16   38.85    3.23
  -1   5  16   30.76    4.19
  -1   5  16   30.56    4.07
   1   5 -16   37.62    3.83
   1   5 -16   34.81    2.79
   1   5 -16   36.32    3.50
   1  -5 -16   38.70    3.08
   1  -5 -15   14.79    2.61
   1   5 -15   13.50    2.64
  -1   5  15   15.69    2.95
  -1   5  15   11.37    2.70
   1  -5 -15   12.60    2.57
   1  -5 -15   13.11    2.13
   1   5 -15   10.93    2.53
  -1   5  14  200.84   11.20
  -1   5  14  213.41   11.38
   1  -5 -14  220.59   10.82
   1   5 -14  223.49   10.89
   1   5 -13  537.40   23.42
  -1   5  13  532.44   23.95
  -1   5  13  487.23   23.66
   1  -5 -13  543.65   23.39
   1   5 -12   12.18    2.24
   1  -5 -12   13.37    2.11
  -1   5  12   14.34    2.48
  -1   5  12   11.94    2.29
  -1   5  11   36.00    3.23
   1  -5 -11   33.56    2.90
   1   5 -11   34.34    2.97
   1   5 -10   37.75    2.93
  -1   5  10   33.43    2.98
  -1   5   9   88.26    5.02
   1   5  -9   86.32    4.89
  -1   5   8   24.83    2.33
   1   5  -8   25.07    2.25
  -1  -5   7   83.44    4.02
  -1  -5   7   83.37    4.45
   1   5  -7   81.57    4.45
  -1  -5   6  244.88   10.89
   1   5  -6  256.14   11.19
  -1  -5   6  256.68   11.13
   1   5  -5    6.60    1.33
  -1  -5   5    6.24    1.24
  -1   5   5    7.34    1.48
  -1  -5   5    7.80    1.15
  -1   5   5    7.00    1.26
   1  -5  -5    8.68    1.22
   1  -5  -4  828.58   36.15
   1  -5  -4  909.95   36.02
  -1   5   4  876.15   36.17
  -1  -5   4  861.90   36.04
   1   5  -4  863.16   36.27
  -1   5   4  913.61   36.66
  -1  -5   4  859.54   36.23
  -1  -5   3   13.64    0.92
  -1  -5   3    7.81    1.51
  -1   5   3    7.10    1.14
  -1  -5   3    6.81    0.78
   1  -5  -3   11.76    1.12
  -1  -5   2   36.10    2.48
   1   5  -1 5139.93  206.27
   1   5  -1 4935.59  206.33
   1   5   0 1974.50   83.00
  -1  -5   0 2064.04   82.70
  -1   5   0 1965.23   83.05
  -1   5  -1 3917.56  160.97
   1   5   1 3941.38  160.93
   1   5   2   52.15    2.93
  -1   5  -2   54.00    2.99
  -1   5  -3  362.09   15.39
  -1   5  -4  756.13   31.48
  -1   5  -5   62.63    3.28
   1  -5   5   57.65    3.41
  -1   5  -6  414.04   17.62
   1   5   6  424.90   18.11
   1  -5   6  399.21   17.88
  -1   5  -7  428.27   18.01
   1   5   7  419.44   18.55
   1  -5   7  407.37   18.33
  -1   5  -8  305.94   13.27
   1  -5   8  289.19   13.64
   1   5   8  303.68   13.85
  -1   5  -9 1301.97   54.42
   1  -5   9 1314.82   55.02
   1   5   9 1306.98   55.15
   1   5  10 1153.74   49.05
   1  -5  10 1157.33   48.95
  -1  -5 -10 1156.44   48.18
  -1   5 -10 1141.53   48.20
   1  -5  11  129.13    7.43
  -1   5 -11  135.74    6.78
   1   5  11  133.37    7.59
  -1  -5 -11  128.68    6.66
  -1  -5 -12 1920.21   80.73
  -1   5 -12 1977.30   80.85
   1   5  12 1935.27   81.97
   1  -5  12 1938.11   81.85
   1   5  13   95.95    6.51
  -1   5 -13   93.70    5.49
   1   5  14  265.33   13.25
  -1  -5 -14  241.66   10.99
  -1   5 -14  234.95   11.05
  -1  -5 -15    3.79    2.19
  -1   5 -15    1.98    2.27
   1   5  15    1.49    2.59
  -1   5 -15    3.90    1.85
  -1   5 -15    1.85    2.32
  -1  -5 -16   55.53    4.01
  -1   5 -16   55.51    4.05
   1   5  16   57.84    5.67
  -1  -5 -16   64.58    4.24
  -1   5 -16   57.78    3.82
  -1   5 -16   53.97    4.11
  -1  -5 -17   85.70    5.34
  -1   5 -17   96.59    5.33
  -1  -5 -17   94.06    5.59
  -1   5 -17   86.83    5.17
   1   5  17   86.27    7.21
  -1   5 -18    8.10    2.68
  -1  -5 -18    7.12    2.80
  -1   5 -18    4.42    2.35
  -1  -5 -18   10.79    2.90
   1   5  18    5.14    3.45
  -1  -5 -19    7.51    2.86
  -1   5 -19    6.85    2.74
  -1   5 -19    5.60    2.36
  -1  -5 -19    8.42    2.93
  -1   5 -19    3.63    3.27
  -1  -5 -20    9.22    3.09
  -1   5 -20    5.77    2.59
  -1  -5 -20    2.15    3.10
  -1   5 -20    0.13    3.27
  -1  -5 -20    4.20    2.89
  -1   5 -20    2.93    2.31
  -1  -5 -21    6.41    2.87
  -1   5 -21    1.02    2.28
  -1   5 -21    0.09    2.14
  -1   5 -21    3.60    3.22
  -1  -5 -21   -0.23    2.74
  -1  -5 -21   -1.35    2.99
  -1  -5 -22   68.09    4.70
  -1   5 -22   64.96    4.14
  -1  -5 -22   63.33    4.81
  -1   5 -22   68.37    5.20
  -1   5 -22   70.54    4.35
  -1  -5 -22   67.39    4.99
  -1  -5 -23   55.80    4.07
  -1   5 -23   50.53    3.42
  -1  -5 -23   47.97    4.15
  -1  -5 -23   53.01    4.24
  -1   5 -23   53.59    4.40
  -1   5 -23   50.97    3.55
  -1  -5 -24  606.57   24.19
  -1   5 -24  516.72   23.93
  -1  -5 -24  543.85   24.32
  -1  -5 -24  586.23   24.46
  -1   5 -24  590.51   24.55
  -1  -5 -25    4.94    2.06
  -1  -5 -25    4.38    2.03
  -1   5 -25    4.78    2.40
  -1   5 -25    5.19    1.62
  -1  -5 -25    3.75    2.21
  -1  -5 -26  136.40    6.10
  -1  -5 -26  124.42    6.18
   1  -6 -27   36.12    2.32
   1  -6 -27   35.60    2.42
   1  -6 -26   18.54    2.21
   1  -6 -26   16.29    2.17
   1  -6 -26   20.43    2.26
   1  -6 -25    1.62    2.12
   1   6 -25    1.48    2.28
   1  -6 -25    6.62    2.31
   1  -6 -25   -0.30    2.21
   1   6 -24  109.92    5.60
   1  -6 -24  120.46    6.16
   1  -6 -24   99.06    6.17
   1  -6 -24  123.73    6.45
   1   6 -24  114.61    6.45
   1   6 -23  171.29    8.19
   1  -6 -23  200.45    8.79
   1   6 -23  150.82    8.06
   1   6 -23  190.62    9.16
   1  -6 -23  172.85    8.79
   1  -6 -23  175.50    9.05
   1  -6 -22   27.19    3.46
   1   6 -22   19.75    2.77
   1   6 -22   16.79    2.40
   1   6 -22   22.85    3.57
   1  -6 -22   18.73    3.13
   1   6 -21  662.46   27.59
   1  -6 -21  711.29   28.00
   1  -6 -21  639.12   28.04
   1   6 -21  586.36   27.43
   1   6 -20  479.50   20.93
   1  -6 -20  506.54   21.22
   1   6 -20  441.12   20.74
   1  -6 -20  480.22   21.35
   1   6 -20  500.42   21.31
   1  -6 -19 1624.83   68.58
   1   6 -19 1720.28   68.53
  -1  -6  19 1762.54   72.99
  -1   6  19 1525.07   70.96
   1  -6 -19 1725.74   68.94
   1   6 -19 1541.72   68.34
   1   6 -19 1671.52   68.72
   1   6 -18   81.98    5.04
  -1   6  18   71.94    6.55
   1   6 -18   80.17    4.69
   1  -6 -18   76.65    5.26
   1   6 -18   85.00    5.53
   1   6 -17 1636.15   65.02
  -1   6  17 1437.60   67.11
   1  -6 -17 1673.26   65.42
   1   6 -17 1479.87   64.83
   1   6 -17 1547.98   65.14
   1   6 -16    0.72    2.21
   1   6 -16    1.21    2.15
  -1   6  16    1.29    2.55
  -1   6  16    2.07    2.44
   1   6 -16    1.25    1.55
   1   6 -16    0.58    2.58
   1  -6 -15   49.83    4.08
  -1   6  15   44.12    4.48
   1   6 -15   48.14    4.16
  -1   6  15   45.76    4.49
   1  -6 -15   50.64    3.78
   1  -6 -15   46.88    3.27
   1   6 -15   48.95    3.66
  -1   6  14  128.32    8.07
  -1   6  14  143.18    8.34
   1   6 -14  146.80    7.84
   1  -6 -14  134.57    7.64
   1   6 -13   59.19    4.37
  -1   6  13   59.65    4.79
   1  -6 -13   63.50    4.43
  -1   6  13   64.06    4.90
  -1   6  12  125.69    7.08
   1  -6 -12  116.68    6.60
   1   6 -12  121.23    6.66
  -1   6  12  114.92    6.98
  -1   6  11   24.64    2.83
   1  -6 -11   23.37    2.58
   1   6 -11   25.44    2.68
  -1   6  11   26.39    2.88
  -1   6  10  189.66    9.65
  -1   6  10  189.72    9.50
   1   6 -10  194.25    9.34
   1   6  -9  212.66   10.04
  -1   6   9  212.16   10.17
  -1  -6   8  126.92    5.94
   1   6  -8  129.58    6.45
  -1   6   8  126.11    6.47
  -1   6   7   98.45    5.26
  -1   6   7   94.48    4.96
  -1  -6   7   91.74    4.85
   1   6  -7   99.03    4.99
  -1  -6   7   85.27    4.54
   1  -6  -6   83.74    4.00
  -1  -6   6   74.25    4.09
  -1  -6   6   80.02    4.13
   1   6  -6   79.99    4.30
  -1   6   6   83.95    4.71
  -1   6   5 3722.02  150.88
  -1   6   5 3707.39  151.33
   1  -6  -5 3823.59  150.58
   1   6  -5 3685.24  150.95
   1  -6  -5 3607.38  150.78
  -1  -6   5 3498.37  150.84
  -1  -6   5 3656.61  150.70
  -1   6   4  741.07   29.11
   1  -6  -4  690.25   28.62
  -1   6   4  739.76   28.60
  -1  -6   4  704.82   28.72
  -1  -6   4  696.44   28.34
   1   6  -4  693.16   28.69
   1  -6  -4  704.91   28.42
  -1  -6   4  620.83   28.16
   1  -6  -3    4.46    1.04
  -1  -6   3    3.56    0.77
  -1  -6   3    3.42    1.51
  -1  -6   3    3.71    0.67
   1   6  -1   10.69    1.36
   1   6  -1    8.05    1.47
  -1   6   0   52.51    3.29
  -1  -6   0   57.39    2.68
   1   6   0   53.45    3.16
   1   6   1  557.64   23.52
  -1   6  -1  559.11   23.57
  -1   6  -2   33.80    2.36
   1   6   2   30.60    2.22
  -1   6  -3  462.43   19.60
  -1   6  -4   19.27    1.73
  -1   6  -5 2550.16  105.11
   1  -6   5 2565.53  105.31
  -1   6  -6 2445.37  101.52
   1  -6   6 2485.69  101.81
   1   6   6 2480.33  102.01
   1  -6   7  850.64   36.25
   1   6   7  859.70   36.48
  -1   6  -7  861.41   35.97
  -1   6  -8  245.25   11.00
   1   6   8  245.84   11.57
   1  -6   8  236.62   11.34
   1  -6   9   61.51    4.08
  -1   6  -9   60.52    3.78
   1   6   9   62.57    4.34
  -1   6 -10  223.04   10.37
   1  -6  10  228.19   10.96
  -1  -6 -10  226.79   10.30
   1  -6  10  210.09    9.92
   1   6  10  222.60   11.11
   1  -6  11   35.29    3.35
  -1  -6 -11   35.96    2.80
  -1   6 -11   34.49    2.88
   1   6  11   36.21    3.57
  -1   6 -12   17.38    2.26
  -1  -6 -12   14.83    2.12
   1   6  12   19.95    3.02
   1  -6  12   15.47    2.77
  -1   6 -13  759.91   32.92
   1   6  13  772.45   34.17
   1   6  14   57.53    5.14
  -1   6 -14   56.41    3.84
  -1   6 -15 1651.20   66.13
   1   6  15 1577.43   68.65
  -1   6 -15 1594.82   66.15
  -1   6 -15 1535.66   66.18
  -1   6 -16  552.11   22.68
  -1  -6 -16  501.29   22.59
   1   6  16  541.71   25.37
   1   6  16  472.96   24.38
  -1   6 -16  534.27   22.66
  -1   6 -16  528.39   22.79
  -1   6 -17  771.66   32.09
  -1  -6 -17  776.52   32.17
  -1   6 -17  723.98   32.10
   1   6  17  724.65   34.22
   1   6  17  783.53   35.17
  -1  -6 -18   19.53    3.06
  -1   6 -18   17.16    2.80
  -1   6 -18   16.85    2.62
  -1   6 -18   17.84    3.51
  -1  -6 -19  235.67   11.54
  -1   6 -19  240.82   11.27
  -1   6 -19  266.23   12.26
  -1  -6 -19  234.76   11.92
  -1  -6 -19  247.43   11.98
  -1   6 -19  241.19   11.43
  -1  -6 -20    3.33    2.89
  -1   6 -20    4.02    2.37
  -1  -6 -20    4.70    3.08
  -1  -6 -20    0.61    2.87
  -1   6 -20    2.44    3.18
  -1   6 -20    6.00    2.30
  -1  -6 -21   61.43    4.56
  -1   6 -21   63.42    4.13
  -1   6 -21   68.43    5.11
  -1   6 -21   66.26    4.25
  -1  -6 -21   64.04    4.93
  -1  -6 -21   64.29    4.96
  -1  -6 -22    7.12    2.80
  -1   6 -22    7.74    2.13
  -1  -6 -22    6.43    2.88
  -1  -6 -22    2.65    2.82
  -1   6 -22    6.32    2.14
  -1   6 -22    7.73    3.03
  -1  -6 -23   10.39    2.76
  -1  -6 -23   10.80    2.80
  -1  -6 -23   13.56    2.89
  -1   6 -23    9.83    2.11
  -1   6 -23   11.12    2.95
  -1  -6 -24   10.79    2.62
  -1   6 -24    9.91    1.90
  -1  -6 -24    5.65    2.40
  -1  -6 -24   15.62    2.76
  -1   6 -24   14.40    2.83
  -1  -6 -25   -0.11    2.03
  -1   6 -25   -0.07    2.24
  -1  -6 -25    1.20    2.05
  -1  -6 -25    0.46    1.85
  -1  -6 -26   26.69    2.17
  -1  -6 -26   25.61    2.17
   1  -7 -27    5.37    1.43
   1  -7 -27    4.53    1.39
   1  -7 -26   70.12    3.87
   1   7 -26   72.06    4.13
   1  -7 -26   63.70    3.90
   1  -7 -26   73.95    3.99
   1  -7 -25   30.63    2.85
   1  -7 -25   30.73    2.92
   1   7 -25   29.55    3.04
   1  -7 -25   27.89    2.81
   1  -7 -24    4.25    2.48
   1  -7 -24   -0.97    2.44
   1  -7 -24    1.98    2.50
   1  -7 -23   74.74    4.75
   1  -7 -23   73.67    5.03
   1   7 -23   71.95    5.01
   1  -7 -23   63.37    4.73
   1   7 -22  262.19   12.23
   1  -7 -22  289.93   12.78
   1   7 -22  276.59   13.15
   1  -7 -22  256.98   12.84
   1  -7 -22  285.87   13.16
   1   7 -21    6.72    2.53
   1   7 -21    7.49    2.11
   1  -7 -21    5.15    2.89
   1   7 -20  126.44    6.68
   1  -7 -20  124.24    7.09
   1   7 -20  114.33    6.33
   1   7 -20  132.32    7.25
   1   7 -19  378.52   16.59
   1   7 -19  344.27   16.39
   1  -7 -19  403.17   17.19
   1   7 -19  381.67   16.98
   1   7 -18   34.64    3.38
  -1   7  18   28.82    4.31
   1   7 -18   34.25    2.93
   1  -7 -18   36.12    3.64
   1   7 -18   35.24    3.97
   1   7 -17 1780.16   71.77
  -1   7  17 1635.20   73.98
  -1   7  17 1530.63   73.67
   1   7 -17 1677.57   71.65
   1  -7 -17 1858.60   72.28
   1   7 -17 1765.98   72.02
   1   7 -16   84.11    4.56
  -1   7  16   59.29    5.68
  -1   7  16   66.09    5.81
   1   7 -16   78.42    5.64
   1   7 -16   69.77    4.15
   1   7 -16   81.34    4.99
  -1   7  15   16.47    3.13
   1   7 -15   23.03    3.11
  -1   7  15   13.61    3.22
   1  -7 -15   17.06    2.77
   1  -7 -15   21.02    2.70
   1  -7 -15   19.20    2.38
   1   7 -15   19.85    2.91
   1  -7 -15   21.18    2.31
  -1   7  14   45.32    4.21
   1  -7 -14   45.65    3.86
  -1   7  14   41.58    4.15
   1   7 -14   45.81    3.95
   1   7 -13   32.74    3.18
  -1   7  13   27.79    3.28
   1  -7 -13   28.71    2.97
  -1   7  12    5.58    2.18
   1   7 -12    6.22    1.97
  -1   7  12    7.35    2.35
   1  -7 -12    1.13    1.68
  -1   7  11  183.25    8.96
   1   7 -11  172.02    8.60
  -1   7  10  320.71   15.45
   1   7 -10  331.85   15.07
  -1   7  10  340.28   15.32
  -1   7   9   49.83    3.83
  -1   7   9   52.04    3.63
   1   7  -9   51.79    3.56
  -1   7   8  669.57   27.79
  -1  -7   8  644.88   27.64
   1   7  -8  637.18   27.69
  -1   7   8  660.13   28.16
  -1  -7   8  637.42   27.27
   1   7  -7  297.60   13.20
  -1   7   7  295.73   13.59
  -1  -7   7  287.40   12.92
  -1   7   7  307.14   13.23
  -1  -7   7  290.09   13.03
  -1  -7   6  149.42    7.26
  -1   7   6  158.60    7.79
   1  -7  -6  162.14    7.23
  -1  -7   6  151.47    7.15
   1   7  -6  157.71    7.44
  -1  -7   5 1195.87   51.64
   1  -7  -5 1211.90   51.57
  -1   7   5 1268.48   51.62
  -1  -7   5 1207.28   51.33
   1  -7  -5 1303.76   51.33
  -1   7   5 1279.29   52.15
   1   7  -5 1243.63   51.71
   1  -7  -4 1486.02   63.27
   1  -7  -4 1539.74   63.07
  -1  -7   4 1535.81   62.89
  -1  -7   4 1501.36   63.37
   1   7  -4 1590.64   63.39
  -1  -7   3   31.21    1.62
  -1  -7   3   35.73    2.60
  -1   7   2  474.23   20.49
   1   7  -1   51.04    2.93
   1   7  -1   53.43    3.08
  -1  -7   0 2548.04  101.63
   1   7   0 2456.59  101.97
  -1   7   0 2441.91  102.08
   1   7   0 2406.63  102.01
   1   7   1   35.77    2.63
  -1   7  -1   33.03    2.54
  -1   7  -2  192.30    8.96
   1   7   2  203.05    8.98
  -1   7  -3   13.16    1.70
  -1   7  -4  209.34    9.44
  -1   7  -5 1170.02   49.60
   1  -7   5 1223.53   49.79
   1   7   6  916.93   38.25
  -1   7  -6  877.60   37.72
   1  -7   6  919.97   37.99
  -1   7  -7  317.44   14.19
   1  -7   7  327.39   14.47
   1   7   7  320.17   14.69
  -1   7  -8 4450.06  181.86
   1  -7   8 4439.04  182.22
   1   7   8 4385.27  182.43
   1  -7   9   45.52    3.42
   1   7   9   46.24    3.68
  -1   7  -9   43.55    3.21
   1  -7  10 2887.61  125.25
  -1   7 -10 3189.03  125.69
   1   7  10 3021.65  126.38
   1  -7  10 3186.52  126.30
   1  -7  11  140.02    7.87
   1   7  11  142.03    8.08
  -1   7 -11  136.22    7.28
  -1  -7 -11  146.11    7.25
   1  -7  12    9.66    2.27
  -1   7 -12   10.16    2.02
   1   7  12   12.31    2.52
  -1  -7 -12    7.46    1.78
  -1   7 -13    1.34    1.64
   1   7  13    1.62    2.20
   1   7  14   33.23    4.19
  -1   7 -14   39.29    3.40
   1   7  15   12.59    3.34
  -1  -7 -15   19.23    2.78
  -1   7 -15   16.09    2.21
  -1   7 -15   15.51    2.83
   1   7  16   31.60    4.43
   1   7  16   27.13    4.12
  -1   7 -16   34.46    2.90
  -1   7 -16   36.72    3.61
  -1   7 -17  136.12    7.23
   1   7  17  124.07    8.99
  -1   7 -18  204.28    9.41
  -1   7 -18  206.59   10.24
  -1   7 -18  185.68    9.44
  -1   7 -19   13.11    2.47
  -1  -7 -19   12.21    2.98
  -1   7 -19    9.95    3.23
  -1  -7 -19    7.55    2.98
  -1   7 -19   10.93    2.42
  -1  -7 -20   13.68    2.98
  -1  -7 -20    8.32    3.00
  -1   7 -20    9.45    2.31
  -1   7 -20   11.22    3.23
  -1  -7 -21   59.27    4.34
  -1  -7 -21   51.47    4.43
  -1   7 -21   59.00    4.69
  -1   7 -21   54.46    3.82
  -1  -7 -21   53.71    4.64
  -1  -7 -22   26.15    3.25
  -1   7 -22   25.28    2.62
  -1   7 -22   29.01    3.60
  -1  -7 -22   24.90    3.44
  -1  -7 -22   24.82    3.39
  -1  -7 -23   29.75    3.20
  -1  -7 -23   27.14    3.31
  -1   7 -23   24.33    2.45
  -1   7 -23   29.73    3.42
  -1  -7 -23   33.21    3.38
  -1  -7 -24  255.78   11.12
  -1   7 -24  245.54   11.39
  -1  -7 -24  221.02   11.22
  -1  -7 -24  248.28   11.25
  -1  -7 -25   88.07    4.64
  -1  -7 -25   79.98    4.71
  -1  -7 -25   85.71    4.74
  -1   7 -25   88.08    4.94
  -1  -7 -26   67.76    3.45
  -1  -7 -26   56.87    3.47
   1  -8 -27    2.65    1.30
   1  -8 -26    5.24    1.83
   1   8 -26    7.00    1.93
   1  -8 -26    3.86    1.67
   1  -8 -26    2.11    1.68
   1  -8 -25    4.84    2.08
   1  -8 -25    2.97    2.02
   1   8 -25    7.37    2.27
   1  -8 -25   -0.07    2.05
   1  -8 -24   87.95    4.88
   1   8 -24   81.00    5.05
   1  -8 -24   83.40    4.95
   1  -8 -24   69.53    4.86
   1  -8 -23  209.72   10.82
   1   8 -23  223.00   10.93
   1  -8 -23  248.12   11.03
   1  -8 -22   78.71    5.31
   1   8 -22   76.27    5.29
   1  -8 -22   70.99    5.12
   1   8 -21 1231.20   51.51
   1  -8 -21 1202.34   51.36
   1   8 -20  175.63    8.58
   1  -8 -20  177.81    9.24
   1   8 -20  176.67    9.18
   1   8 -19 1487.92   62.64
   1  -8 -19 1548.96   63.31
   1   8 -19 1498.11   63.03
   1   8 -18  893.71   36.87
   1  -8 -18  849.22   36.99
   1   8 -18  877.91   37.26
  -1   8  17  101.84    7.88
  -1   8  17  100.98    7.72
   1   8 -17  123.81    6.18
   1  -8 -17  117.35    6.25
   1   8 -17  115.34    6.71
  -1   8  16  318.32   16.30
  -1   8  16  301.43   16.26
   1   8 -16  330.38   15.85
   1  -8 -16  319.02   14.35
   1   8 -16  336.97   14.73
  -1   8  15   94.93    6.44
  -1   8  15   79.60    6.37
   1  -8 -15   87.83    5.89
   1   8 -15   89.41    6.06
   1  -8 -15   92.29    4.85
   1  -8 -15   87.55    5.06
   1   8 -15   85.08    5.22
   1   8 -14    6.90    2.34
  -1   8  14    2.86    2.14
  -1   8  14    2.38    2.42
   1  -8 -14    6.47    2.18
   1  -8 -14    5.61    1.78
   1  -8 -13  111.01    6.59
   1   8 -13  113.28    6.66
  -1   8  13  106.25    7.04
  -1   8  13  119.35    7.05
  -1   8  12   87.31    5.91
   1   8 -12   97.08    5.72
  -1   8  12   86.33    5.74
  -1   8  11   73.89    5.11
  -1   8  11   74.26    4.93
   1   8 -11   75.76    4.80
  -1   8  10  583.12   26.03
   1   8 -10  613.94   25.93
  -1   8  10  583.51   26.37
  -1   8   9  115.35    5.92
   1   8  -9  106.06    5.78
  -1  -8   9   96.87    5.22
  -1   8   9  105.90    6.14
  -1   8   8  249.11   12.26
  -1   8   8  260.44   11.90
  -1  -8   8  255.51   11.70
  -1  -8   8  258.30   11.54
   1   8  -8  261.20   11.89
  -1   8   7    8.16    1.91
  -1  -8   7    9.37    1.56
  -1  -8   7    8.50    1.78
  -1   8   7   13.95    1.89
   1   8  -7    9.01    1.82
  -1  -8   6   82.58    4.10
   1  -8  -6   81.83    3.93
   1   8  -6   75.88    4.42
  -1  -8   6   74.99    4.37
  -1   8   6   83.44    4.86
  -1  -8   5   88.46    4.28
  -1  -8   5   91.25    4.84
  -1   8   5   95.54    5.16
   1   8  -5   91.32    4.78
   1  -8  -5   86.93    4.32
   1   8  -4  614.98   25.03
   1  -8  -4  589.87   24.70
  -1  -8   4  580.61   24.40
  -1  -8   4  577.89   25.03
  -1  -8   3  371.64   15.82
  -1  -8   3  357.63   14.97
  -1   8   2  119.10    6.17
   1   8  -1    7.59    1.78
   1   8  -1    7.31    1.45
  -1   8   0   44.57    3.06
   1   8   0   43.85    2.84
   1   8   0   42.21    3.02
   1   8   1  255.68   11.71
   1   8   1  274.75   11.87
  -1   8  -1  265.40   11.83
   1   8   2 1186.76   49.47
  -1   8  -2 1190.96   49.49
  -1   8  -3  126.99    6.23
  -1   8  -4  113.17    5.67
  -1   8  -5 6800.51  285.13
   1  -8   5 7154.03  285.28
  -1   8  -6   78.69    4.00
   1  -8   6   78.20    4.10
   1  -8   7 4389.56  178.88
  -1   8  -7 4317.92  178.64
   1  -8   8  558.68   24.53
   1   8   8  583.76   24.87
  -1   8  -8  553.65   24.23
   1  -8   9  291.44   13.56
   1   8   9  289.20   13.81
  -1   8  -9  287.98   13.21
  -1   8 -10   31.54    2.82
   1  -8  10   29.70    2.56
   1   8  10   35.84    3.38
   1  -8  10   32.15    3.08
   1   8  11   34.28    3.58
   1  -8  11   36.18    3.45
  -1   8 -11   39.23    3.15
  -1   8 -12   84.25    5.21
  -1  -8 -12   86.57    5.10
   1   8  12   79.27    5.86
   1  -8  12   91.40    5.89
  -1   8 -13    5.79    2.02
   1   8  13    4.10    2.30
  -1  -8 -14  486.10   22.05
   1   8  14  529.68   24.41
  -1  -8 -14  574.97   22.65
  -1   8 -14  505.59   22.26
  -1  -8 -15  292.09   13.89
   1   8  15  291.27   15.76
  -1   8 -15  319.57   13.93
  -1   8 -15  308.22   14.16
   1   8  16  883.92   43.84
  -1   8 -16  980.73   41.85
  -1   8 -16  996.12   42.07
  -1   8 -17   19.94    3.29
  -1   8 -17   22.20    2.57
  -1  -8 -17   20.49    3.26
   1   8  17   18.94    3.90
   1  -8  17   25.07    5.10
  -1   8 -18   34.58    3.89
  -1   8 -18   32.51    3.08
   1  -8  18   38.60    5.88
  -1  -8 -19   48.27    4.17
  -1   8 -19   49.05    3.70
  -1   8 -19   52.78    4.50
  -1  -8 -20   98.02    6.03
  -1   8 -20  103.02    6.26
  -1   8 -20   98.02    5.49
  -1  -8 -21   44.57    3.90
  -1   8 -21   45.46    4.15
  -1  -8 -21   44.22    3.93
  -1   8 -21   41.80    3.26
  -1  -8 -22   49.23    3.84
  -1   8 -22   50.08    4.11
  -1  -8 -22   45.02    3.80
  -1   8 -22   37.92    3.12
  -1  -8 -23    3.71    2.51
  -1   8 -23    2.38    2.54
  -1  -8 -23    1.53    2.54
  -1  -8 -23    3.03    2.36
  -1  -8 -24   24.49    2.79
  -1   8 -24   27.79    2.96
  -1  -8 -24   24.17    2.69
  -1  -8 -25    0.36    1.90
  -1  -8 -25    0.88    1.81
  -1  -8 -26   12.92    1.67
  -1  -8 -26    8.75    1.56
   1  -9 -26   22.99    2.20
   1  -9 -26   23.44    2.17
   1  -9 -26   20.20    1.96
   1   9 -26   25.15    2.31
   1  -9 -25   14.35    2.38
   1   9 -25   17.58    2.44
   1  -9 -25   16.15    2.21
   1  -9 -24  188.60    8.59
   1   9 -24  180.25    8.65
   1  -9 -23  245.68   11.44
   1  -9 -23  237.00   11.45
   1   9 -23  241.47   11.49
   1   9 -22   20.30    3.16
   1  -9 -22   17.00    3.15
   1  -9 -22   14.17    3.11
   1  -9 -21  283.44   13.88
   1   9 -21  306.90   14.00
   1  -9 -20   18.24    3.23
   1   9 -20   26.54    3.80
   1  -9 -19  633.70   27.50
   1   9 -19  644.28   27.70
   1  -9 -18  338.96   15.25
   1   9 -18  338.17   15.51
  -1   9  17  258.64   14.82
   1  -9 -17  278.90   12.86
   1   9 -17  300.66   13.32
  -1   9  16   75.09    6.04
   1  -9 -16   70.64    4.39
   1   9 -16   80.19    4.97
  -1   9  15  168.10    9.41
   1   9 -15  171.56    9.07
   1  -9 -15  162.02    8.91
  -1   9  15  151.26    9.36
   1  -9 -15  154.17    7.57
   1   9 -15  153.26    7.93
   1  -9 -14  102.59    6.26
  -1   9  14   81.50    6.59
  -1   9  14  102.31    6.68
   1   9 -14   95.51    6.25
   1  -9 -14   96.97    5.05
   1   9 -14  100.98    5.43
   1  -9 -13  131.93    7.49
  -1   9  13  127.09    7.99
   1   9 -13  137.80    7.59
  -1   9  13  125.69    7.68
  -1   9  12  237.42   12.55
  -1   9  12  255.59   12.40
   1   9 -12  248.99   12.16
  -1   9  11   63.60    4.96
   1   9 -11   72.42    4.68
  -1   9  11   70.03    4.74
  -1   9  10  338.50   16.54
   1   9 -10  358.09   16.09
  -1   9  10  355.83   16.20
  -1   9   9  491.29   22.32
  -1  -9   9  472.43   21.36
   1   9  -9  522.92   21.94
  -1   9   9  515.21   21.95
   1   9  -8  191.37    9.14
  -1  -9   8  188.69    8.85
  -1   9   8  184.35    9.52
  -1  -9   8  182.43    8.81
  -1   9   8  190.71    9.11
  -1  -9   7   56.90    3.35
  -1   9   7   50.75    3.93
  -1  -9   7   54.50    3.62
   1   9  -7   62.97    3.85
   1   9  -6  175.34    8.43
  -1  -9   6  168.35    8.36
  -1   9   6  175.71    8.79
   1  -9  -6  180.91    7.90
  -1  -9   6  175.27    7.93
   1   9  -5  925.87   37.88
   1  -9  -5  895.42   37.43
  -1  -9   5  904.92   37.89
  -1  -9   5  887.75   37.24
  -1  -9   4   48.32    2.50
  -1  -9   4   53.10    3.38
   1   9  -4   52.63    3.23
  -1  -9   3  539.44   22.55
  -1  -9   3  567.63   23.50
  -1   9   3  555.51   23.70
  -1   9   2   41.58    3.14
   1   9  -1  134.32    6.94
   1   9  -1  153.86    6.92
   1   9   0 1043.20   43.27
   1   9   0 1044.19   43.34
  -1   9   0 1020.22   43.38
   1   9   1  306.80   14.25
   1   9   1  333.25   14.38
  -1   9  -1  334.72   14.40
   1   9   2  201.29    9.69
   1   9   2  220.54    9.81
  -1   9  -2  211.82    9.76
  -1  -9  -2  212.87    9.82
  -1   9  -3   84.07    4.62
  -1   9  -4  399.72   17.45
  -1   9  -5   51.28    3.36
   1  -9   5   48.75    3.26
  -1   9  -6    2.90    1.64
   1  -9   6    2.58    1.60
  -1  -9  -6    1.72    0.75
  -1   9  -7 4187.65  174.29
   1  -9   7 4301.37  174.46
  -1   9  -8  286.84   13.05
   1  -9   8  283.64   13.22
   1  -9   9 4256.08  180.11
   1  -9   9 4473.63  180.62
  -1   9  -9 4453.63  180.30
   1  -9  10  909.82   39.76
   1  -9  10  959.91   40.49
  -1   9 -10  970.07   40.11
   1  -9  11  707.16   31.89
  -1   9 -11  744.12   31.49
  -1  -9 -12  464.42   20.19
  -1   9 -12  452.31   20.26
   1  -9  12  429.67   20.81
  -1   9 -13  315.80   14.34
  -1  -9 -13  293.79   13.23
  -1  -9 -14   87.86    5.12
   1   9  14   84.52    6.61
  -1   9 -14   97.69    5.47
  -1  -9 -15   95.48    5.50
   1   9  15   99.25    7.25
  -1   9 -15  110.88    5.49
  -1  -9 -15  111.93    6.17
  -1   9 -15  105.49    5.94
  -1  -9 -16    2.15    2.31
   1   9  16   -0.25    2.68
  -1  -9 -16    0.98    2.49
  -1   9 -16   -0.15    1.85
  -1   9 -16    1.47    2.76
  -1  -9 -17  179.22    9.21
  -1   9 -17  198.95    9.71
  -1  -9 -17  206.41    9.89
  -1   9 -17  189.76    9.10
  -1  -9 -18  136.52    7.55
  -1   9 -18  135.17    7.41
  -1   9 -18  123.48    6.71
   1  -9  18  148.53   10.68
  -1  -9 -19    2.66    2.49
  -1  -9 -19    4.18    3.00
  -1   9 -19    2.98    2.79
  -1   9 -19    2.96    2.01
  -1   9 -20   23.12    3.44
  -1  -9 -20   25.87    3.18
  -1   9 -20   21.33    2.58
  -1  -9 -21   95.14    5.43
  -1   9 -21  100.88    5.75
  -1   9 -22   64.66    4.65
  -1  -9 -22   65.10    4.42
  -1  -9 -23   11.47    2.42
  -1   9 -23    7.79    2.66
  -1  -9 -24    0.81    2.18
  -1  -9 -24    3.71    1.98
  -1   9 -24    2.73    2.25
  -1  -9 -25  119.35    5.42
  -1  -9 -25   93.68    5.34
  -1  -9 -26   21.79    1.89
  -1  -9 -26   19.43    1.84
   1 -10 -26    3.24    1.54
   1  10 -25    0.39    1.85
   1 -10 -25    6.03    1.85
   1 -10 -25    2.74    2.05
   1 -10 -24    1.71    2.24
   1  10 -24    5.50    2.22
   1 -10 -24    4.82    2.17
   1  10 -23   26.79    3.17
   1 -10 -23   27.20    3.10
   1 -10 -22  490.10   20.70
   1 -10 -22  463.54   20.81
   1  10 -22  463.18   20.89
   1 -10 -21  252.67   11.52
   1  10 -21  231.68   11.67
   1 -10 -20 1422.74   59.26
   1  10 -20 1447.58   59.40
   1  10 -20 1380.80   59.57
   1 -10 -19   32.00    3.54
   1  10 -19   33.96    4.05
   1 -10 -18  156.05    8.24
   1  10 -18  178.37    8.72
  -1  10  17  275.87   15.38
   1 -10 -17  294.09   13.30
   1  10 -17  301.11   13.65
  -1  10  16   13.87    3.53
   1 -10 -16   12.69    2.38
   1  10 -16   15.40    3.16
  -1  10  15    3.39    2.76
   1  10 -15    5.07    2.65
   1 -10 -15    2.50    2.32
   1 -10 -15    6.09    2.10
   1  10 -15    6.05    2.69
   1 -10 -14   21.95    3.12
   1  10 -14   23.28    3.31
  -1  10  14   19.70    3.45
   1 -10 -14   24.25    2.38
   1  10 -14   23.21    2.89
  -1  10  13  108.23    7.29
   1  10 -13  121.39    7.04
   1  10 -12   89.52    5.72
  -1  10  12   86.77    6.10
  -1  10  11  476.07   22.65
   1  10 -11  513.00   22.30
  -1  10  10   73.62    5.23
   1  10 -10   74.48    4.85
  -1  10   9  627.48   27.84
  -1 -10   9  607.25   26.94
   1  10  -9  662.73   27.45
   1  10  -8  109.75    6.10
  -1 -10   8  107.66    5.88
  -1  10   8  115.94    6.55
  -1 -10   8  109.36    5.67
  -1 -10   7 1323.81   55.99
  -1  10   7 1302.88   56.95
   1 -10  -7 1445.05   55.87
  -1 -10   7 1279.34   56.35
   1  10  -7 1333.50   56.52
  -1  10   6 1100.65   48.84
   1 -10  -6 1161.25   47.89
   1 -10  -6 1202.55   48.36
  -1 -10   6 1127.82   48.40
   1  10  -6 1162.90   48.47
  -1 -10   6 1153.34   47.82
  -1 -10   5  202.90    9.24
   1  10  -5  187.82    9.11
   1 -10  -5  190.66    8.74
  -1 -10   5  189.24    8.38
   1 -10  -5  193.28    9.09
  -1 -10   4  401.83   17.16
   1  10  -4  421.37   18.00
  -1 -10   4  429.96   18.14
   1 -10  -4  414.62   17.93
  -1 -10   3   60.71    3.84
   1 -10  -3   56.14    3.64
  -1 -10   3   58.96    2.74
  -1  10   3   59.87    3.85
  -1  10   2 1184.79   49.83
   1  10  -1  452.89   18.79
   1  10  -1  413.58   18.80
   1  10   0   44.12    3.16
   1  10   0   42.95    2.98
  -1  10   0   39.79    3.05
   1  10   1  238.95   10.86
   1  10   1  231.45   10.78
  -1  10  -1  236.31   10.86
  -1  10  -2   30.90    2.75
   1  10   2   31.57    2.75
   1  10   2   34.62    2.67
  -1 -10  -2   29.42    2.72
   1  10   3   75.42    4.56
  -1  10  -3   81.45    4.56
  -1  10  -4  938.13   39.52
  -1  10  -5 3226.20  132.93
  -1  10  -6 5417.33  217.44
   1 -10   6 5609.70  217.46
  -1 -10  -6 5143.24  216.58
  -1  10  -7 3641.54  151.13
   1 -10   7 3700.04  151.20
  -1  10  -8  818.59   34.98
   1 -10   8  823.28   35.10
  -1  10  -9  769.59   33.13
   1 -10   9  765.15   33.00
   1 -10   9  784.17   33.33
  -1  10 -10   50.08    3.72
   1 -10  10   45.56    3.42
   1 -10  10   50.63    3.90
  -1  10 -11   17.66    2.48
   1 -10  11   20.93    2.74
  -1  10 -12  109.84    6.39
   1 -10  12  106.31    6.69
  -1  10 -13   45.36    3.84
  -1 -10 -13   39.84    2.97
  -1 -10 -14  170.08    8.48
   1  10  14  167.19   10.28
  -1 -10 -14  178.74    8.34
  -1  10 -14  179.26    8.73
  -1 -10 -15  917.40   40.87
   1  10  15  882.14   43.10
  -1 -10 -15 1077.88   41.59
  -1  10 -15 1013.49   41.18
  -1 -10 -16  541.77   24.47
   1  10  16  519.97   26.68
  -1 -10 -16  623.57   25.23
  -1  10 -16  579.45   24.95
  -1  10 -16  588.23   24.79
  -1 -10 -17  218.34   10.83
  -1  10 -17  237.92   11.32
  -1 -10 -17  254.17   11.60
  -1 -10 -18   13.02    2.70
  -1 -10 -18   14.83    3.16
  -1 -10 -18   11.16    2.55
  -1  10 -18   10.36    2.82
   1 -10  18    9.14    4.25
  -1 -10 -19    0.08    2.52
  -1 -10 -19    1.64    2.40
  -1  10 -19    1.21    2.72
  -1 -10 -19    1.59    2.88
  -1 -10 -20   97.04    5.58
  -1  10 -20   93.86    5.90
  -1 -10 -20   89.76    6.02
  -1 -10 -21    5.63    2.49
  -1 -10 -21    3.79    2.96
  -1  10 -21    5.57    2.72
  -1 -10 -22   24.58    2.83
  -1  10 -22   22.33    3.11
  -1 -10 -23    1.33    2.00
  -1  10 -23    0.26    2.29
  -1  10 -24   40.15    3.32
  -1 -10 -24   47.57    3.14
  -1 -10 -26   89.21    4.30
   1 -11 -26   14.74    1.84
   1 -11 -25   84.83    4.69
   1  11 -25   91.85    4.92
   1 -11 -24  114.55    5.70
   1 -11 -24  102.92    5.47
   1  11 -24  101.76    5.62
   1 -11 -23   44.81    3.57
   1  11 -23   39.42    3.48
   1 -11 -23   42.64    3.39
   1 -11 -22  463.09   18.99
   1 -11 -22  417.61   18.97
   1  11 -22  410.87   19.04
   1 -11 -21   17.17    2.95
   1 -11 -21   12.84    2.82
   1  11 -21    9.31    2.83
   1 -11 -20    9.30    2.93
   1  11 -20    3.57    2.85
   1 -11 -19  327.45   14.70
   1 -11 -19  330.99   15.17
   1  11 -19  307.15   14.91
   1  11 -19  330.10   14.90
   1 -11 -18  399.19   18.27
   1 -11 -18  443.69   18.93
   1  11 -18  413.32   18.55
  -1  11  17   12.05    4.11
   1 -11 -17   24.23    2.92
   1  11 -17   15.45    3.24
  -1  11  16   65.81    5.99
   1 -11 -16   65.16    4.25
   1  11 -16   72.57    4.74
   1 -11 -15   39.53    3.07
  -1  11  15   36.36    4.56
   1  11 -15   38.01    4.20
   1 -11 -15   45.92    4.22
   1 -11 -15   36.28    2.80
   1  11 -15   40.08    3.55
   1 -11 -14  173.04    8.49
   1  11 -14  199.66   10.20
  -1  11  14  181.87   10.59
   1 -11 -14  186.03   10.03
   1 -11 -14  186.91    8.56
   1  11 -14  187.17    8.86
   1  11 -13   82.44    5.66
  -1  11  13   81.89    6.03
   1  11 -12    3.30    2.07
  -1  11  12    1.35    2.02
  -1  11  11  119.37    7.55
   1  11 -11  133.57    7.29
   1  11 -10   19.29    2.70
  -1  11  10   17.43    2.72
  -1 -11   9  260.33   12.23
   1  11  -9  269.77   12.60
  -1  11   9  261.49   13.02
   1  11  -8   57.80    4.20
  -1  11   8   66.15    4.59
  -1 -11   8   60.16    4.08
  -1 -11   7  200.48   10.19
  -1  11   7  206.73   10.70
  -1 -11   7  207.92    9.62
   1  11  -7  215.81   10.35
   1 -11  -7  232.64    9.68
  -1 -11   6    0.29    1.81
   1 -11  -6    1.35    1.13
   1  11  -6    2.71    1.64
   1 -11  -6    1.92    1.62
  -1 -11   6    1.92    1.02
   1 -11  -5  429.44   18.84
   1 -11  -5  425.22   18.52
  -1 -11   5  424.19   18.02
   1  11  -5  443.17   18.96
  -1 -11   5  436.81   19.02
  -1 -11   4   12.05    2.21
  -1  11   4   14.20    2.14
   1 -11  -4    9.22    1.87
   1  11  -4    8.07    1.78
  -1 -11   4   10.26    1.00
   1 -11  -3  831.44   35.67
  -1 -11   3  891.46   35.94
  -1  11   3  881.08   36.16
  -1 -11   3  831.88   34.73
   1 -11  -2  124.37    6.44
  -1 -11   2  132.75    6.75
   1  11  -1 1010.19   42.49
   1  11   0  502.48   20.48
   1  11   0  473.73   20.43
  -1  11   0  434.12   20.42
  -1  11  -1 2330.98   96.56
  -1 -11  -1 2355.93   96.67
   1  11   1 2281.97   96.51
   1  11   1 2376.62   96.61
   1  11   2  564.65   23.66
  -1  11  -2  529.00   23.56
   1  11   2  548.33   23.63
  -1 -11  -2  542.04   23.70
  -1  11  -3    2.61    1.75
   1  11   3    2.50    1.47
  -1  11  -4  804.87   33.87
   1  11   4  785.91   33.99
  -1  11  -5  364.75   16.32
   1 -11   6   72.41    4.42
  -1  11  -6   79.64    4.71
   1 -11   7 1193.37   50.24
  -1  11  -7 1198.15   50.34
   1 -11   8 5554.89  227.18
  -1  11  -8 5526.56  227.19
   1 -11   8 5503.79  227.15
   1 -11   9  382.77   17.35
   1 -11   9  376.12   17.18
  -1  11  -9  385.56   17.32
   1 -11  10  905.12   38.41
   1 -11  10  866.21   37.94
  -1  11 -10  909.54   38.29
  -1  11 -11   32.39    3.29
   1 -11  11   37.72    3.44
   1  11  11   33.26    3.58
  -1  11 -12    6.49    2.15
   1 -11  12    4.16    2.14
   1  11  12    6.13    2.53
  -1  11 -13   15.78    2.74
   1  11  13   11.59    2.97
  -1 -11 -13   14.21    2.20
  -1 -11 -14   39.76    3.16
   1  11  14   35.63    4.37
  -1 -11 -14   40.23    3.52
  -1 -11 -14   44.67    2.96
  -1  11 -14   47.54    3.67
  -1 -11 -15  102.54    5.86
   1  11  15   99.68    7.67
  -1  11 -15  107.24    6.19
  -1 -11 -15  128.14    6.50
  -1 -11 -15  118.54    5.76
  -1  11 -15  119.90    6.29
  -1 -11 -16   21.80    2.82
   1  11  16   26.03    4.30
  -1 -11 -16   29.64    3.37
  -1  11 -16   28.61    3.18
  -1 -11 -16   24.35    2.35
  -1 -11 -17   62.23    4.18
  -1  11 -17   60.39    4.49
  -1 -11 -17   65.33    4.82
  -1 -11 -18   42.95    3.51
  -1 -11 -18   50.56    4.19
  -1 -11 -18   38.20    3.52
  -1  11 -18   42.72    3.85
  -1 -11 -19   44.36    3.71
  -1 -11 -19   45.98    4.25
  -1 -11 -19   37.98    3.44
  -1  11 -19   44.30    3.93
  -1 -11 -20  222.41   10.31
  -1  11 -20  225.22   10.61
  -1 -11 -20  197.67   10.21
  -1 -11 -20  225.95   10.90
  -1 -11 -21   19.43    2.96
  -1 -11 -21   20.23    2.68
  -1 -11 -21   17.29    3.31
  -1  11 -21   21.18    3.03
  -1 -11 -22  178.52    8.49
  -1 -11 -22  175.57    8.88
  -1 -11 -22  164.59    8.33
  -1  11 -22  177.30    8.66
  -1 -11 -23   91.27    5.41
  -1  11 -23   92.32    5.20
  -1 -11 -23   88.39    4.92
   1 -12 -26   12.09    1.75
   1 -12 -25   26.94    2.47
   1 -12 -24   24.39    2.40
   1  12 -24   25.69    2.57
   1 -12 -23    4.00    2.39
   1  12 -23    5.10    2.16
   1 -12 -23    1.13    1.90
   1 -12 -22  711.85   28.29
   1 -12 -22  640.98   28.21
   1  12 -22  631.79   28.30
   1 -12 -21  112.21    5.93
   1 -12 -21  101.90    6.19
   1  12 -21   95.04    5.83
   1 -12 -21   97.64    5.80
   1 -12 -20 1121.97   46.72
   1 -12 -20 1152.96   47.23
   1  12 -20 1069.87   46.92
   1 -12 -19  223.25   10.69
   1 -12 -19  231.09   11.24
   1  12 -19  212.14   10.89
   1  12 -19  239.03   10.98
   1 -12 -18    6.83    2.61
   1 -12 -18    5.78    2.72
   1  12 -18    4.66    2.88
   1 -12 -17    9.84    2.44
   1  12 -17    5.57    2.96
   1 -12 -16   94.90    5.20
  -1  12  16   90.79    7.07
   1 -12 -16   93.10    4.97
   1  12 -16   95.05    5.64
   1 -12 -15   30.27    2.73
   1  12 -15   26.46    3.72
  -1  12  15   22.27    4.05
   1 -12 -15   29.08    2.45
   1  12 -15   26.02    3.10
   1 -12 -14  118.24    6.06
  -1  12  14  101.53    7.72
   1 -12 -14  131.44    7.73
   1  12 -14  125.73    7.58
   1 -12 -14  122.43    6.08
   1  12 -14  122.30    6.40
   1  12 -13   10.93    2.76
  -1  12  13    7.48    2.70
   1 -12 -13   10.56    2.01
  -1  12  12    3.40    2.35
   1  12 -12    5.38    2.28
   1  12 -11   64.10    4.67
  -1  12  11   60.67    4.96
   1  12 -10  407.67   18.46
  -1  12  10  393.79   18.91
  -1 -12   9 1253.94   53.52
   1  12  -9 1339.06   53.94
  -1  12   9 1223.03   54.31
  -1 -12   8   41.56    3.57
  -1  12   8   52.30    4.05
   1  12  -8   46.89    3.78
  -1 -12   7  918.40   40.38
  -1 -12   7  965.02   39.63
   1 -12  -7  945.03   39.74
   1  12  -7  967.70   40.51
   1 -12  -6  140.06    7.08
   1 -12  -6  126.02    6.47
  -1 -12   6  135.71    7.19
   1  12  -6  137.30    7.21
  -1 -12   6  134.77    6.14
   1 -12  -5 1225.74   49.78
  -1 -12   5 1153.85   48.76
   1  12  -5 1204.37   49.85
   1 -12  -5 1189.33   49.46
  -1 -12   5 1217.56   49.93
  -1  12   4  643.41   27.06
  -1 -12   4  599.85   25.48
   1 -12  -4  631.93   26.57
  -1 -12   4  634.21   26.76
   1  12  -4  640.72   26.69
   1 -12  -3  809.91   34.81
  -1 -12   3  800.54   33.77
  -1 -12   3  880.69   35.16
  -1  12   3  908.80   35.45
  -1 -12   2   20.43    2.53
   1 -12  -2   17.08    2.17
   1  12  -1  300.60   13.78
   1 -12  -1  305.87   13.74
   1  12   0  466.57   20.96
   1  12   0  493.78   21.01
   1  12   1  305.62   13.71
  -1  12  -1  292.69   13.70
  -1 -12  -1  308.56   13.88
   1  12   1  296.99   13.74
  -1  12  -2   19.46    2.36
  -1 -12  -2   19.75    2.39
   1  12   2   20.30    2.18
   1  12   2   15.97    2.46
  -1  12  -3  146.38    7.54
   1  12   3  150.74    7.63
  -1  12  -4 2276.91   94.03
   1  12   4 2257.65   94.23
  -1  12  -5   44.94    3.59
   1  12   5   44.33    3.47
  -1  12  -6 5725.05  233.57
   1 -12   6 5853.12  233.31
   1  12   6 5406.99  233.80
  -1  12  -7  338.67   15.25
   1 -12   7  331.23   15.20
   1 -12   7  322.52   14.93
   1 -12   8 1998.68   82.43
  -1  12  -8 2014.63   82.64
   1 -12   8 1930.28   82.51
   1 -12   9   35.53    3.15
   1 -12   9   37.40    3.25
  -1  12  -9   32.62    3.28
   1  12   9   33.13    3.42
   1 -12  10    8.64    1.98
   1  12  10   11.51    2.46
   1 -12  10    8.94    2.12
  -1  12 -10   14.16    2.43
  -1  12 -11  245.07   11.77
   1  12  11  222.50   12.15
   1 -12  11  232.04   11.63
  -1  12 -12    7.09    2.35
   1  12  12    8.95    2.72
   1 -12  12    8.60    2.25
  -1 -12 -13  180.85    8.51
  -1  12 -13  193.92    9.91
   1  12  13  161.64   10.33
  -1 -12 -13  186.21    8.52
  -1  12 -13  173.52    8.62
  -1  12 -13  188.35    8.69
  -1 -12 -14  207.26    9.84
   1  12  14  191.74   11.77
  -1 -12 -14  212.31    9.85
  -1  12 -14  207.04   10.07
  -1 -12 -14  230.80   10.37
  -1  12 -14  227.66   10.11
  -1 -12 -15  152.77    7.52
   1  12  15  135.28    9.46
  -1 -12 -15  150.12    7.38
  -1 -12 -15  167.23    8.07
  -1  12 -15  155.69    7.78
  -1  12 -15  152.29    7.77
  -1 -12 -16  907.77   40.67
  -1 -12 -16  945.34   40.61
  -1  12 -16  965.84   41.04
  -1 -12 -16 1033.70   41.38
  -1  12 -16 1040.77   40.99
  -1 -12 -17  215.01   10.22
  -1 -12 -17  204.25   10.22
  -1  12 -17  216.46   10.55
  -1 -12 -18   27.48    3.15
  -1  12 -18   34.16    3.41
  -1 -12 -18   31.63    3.04
  -1 -12 -18   37.25    3.75
  -1 -12 -19   53.32    4.00
  -1 -12 -19   56.09    3.91
  -1  12 -19   57.28    4.28
  -1 -12 -19   55.79    4.53
  -1 -12 -20  121.87    6.37
  -1 -12 -20  122.98    6.95
  -1  12 -20  116.55    6.55
  -1 -12 -20  110.35    6.19
  -1 -12 -21   81.70    4.87
  -1  12 -21   75.76    4.96
  -1 -12 -21   81.44    4.73
  -1 -12 -21   79.78    5.32
  -1 -12 -22   13.11    2.65
  -1 -12 -22   15.24    2.87
  -1  12 -22    9.99    2.49
  -1 -12 -22   12.78    2.20
  -1 -12 -23   33.02    3.00
  -1 -12 -23   30.28    2.60
  -1 -12 -23   31.28    3.13
  -1  12 -23   26.79    2.83
  -1 -12 -24    1.14    1.99
  -1 -12 -24    0.14    2.01
  -1 -12 -25  126.60    6.10
   1 -13 -26   67.21    3.46
   1 -13 -25   28.02    2.46
   1 -13 -24    7.80    2.16
   1  13 -24    8.77    1.86
   1 -13 -24    6.78    2.18
   1 -13 -23  134.83    6.34
   1 -13 -23  117.66    6.03
   1  13 -23  115.67    6.18
   1 -13 -23  119.54    6.49
   1 -13 -22  186.22    8.32
   1  13 -22  156.26    8.17
   1 -13 -22  160.51    8.06
   1 -13 -22  170.09    8.57
   1 -13 -21   71.73    4.58
   1  13 -21   67.84    4.50
   1 -13 -21   68.94    4.89
   1 -13 -21   63.07    4.30
   1 -13 -20   62.16    4.33
   1 -13 -20   61.43    4.25
   1 -13 -20   62.91    4.80
   1  13 -20   63.65    4.44
   1 -13 -19   28.62    3.26
   1 -13 -19   32.37    3.56
   1  13 -19   27.12    3.23
   1  13 -19   31.98    3.55
   1 -13 -18   92.02    5.53
   1  13 -18   88.43    5.65
   1 -13 -18  107.30    6.17
   1  13 -18  103.87    5.88
   1 -13 -17   95.86    5.32
   1 -13 -17   94.09    5.79
   1 -13 -17   85.26    4.91
   1  13 -17   97.71    5.66
   1 -13 -16  130.75    6.68
  -1  13  16  129.48    8.69
   1 -13 -16  124.95    6.49
   1  13 -16  138.69    7.05
   1 -13 -15   34.67    3.02
   1  13 -15   31.19    4.05
  -1  13  15   32.64    4.62
   1 -13 -15   34.75    2.83
   1  13 -15   33.07    3.33
   1 -13 -14  111.01    6.03
   1  13 -14  125.52    7.70
  -1  13  14  116.35    7.98
   1 -13 -14  125.08    6.10
   1  13 -14  121.59    6.33
   1 -13 -13   33.37    2.66
   1 -13 -13   30.33    2.50
   1  13 -13   29.91    3.71
  -1  13  13   29.69    3.99
   1  13 -12    6.35    2.48
  -1  13  12    5.43    2.46
   1  13 -11   75.30    5.26
  -1  13  11   73.36    5.61
  -1  13  10  126.84    7.89
   1  13 -10  136.75    7.59
  -1  13   9   72.85    5.31
  -1 -13   9   67.87    4.65
   1  13  -9   76.47    5.00
  -1  13   8    1.46    1.88
  -1 -13   8   -0.35    1.90
   1  13  -8    1.41    2.07
   1 -13  -7    3.44    1.28
  -1 -13   7    3.10    1.91
   1  13  -7    7.76    2.13
   1 -13  -6    4.75    1.45
  -1 -13   6    4.33    1.06
   1  13  -6    6.71    2.15
  -1 -13   6    4.21    2.13
   1 -13  -6    5.21    1.95
  -1 -13   5   64.20    3.11
  -1  13   5   59.18    4.45
   1  13  -5   69.42    4.49
   1 -13  -5   63.17    3.95
  -1 -13   5   66.20    4.54
   1 -13  -5   67.73    4.32
   1 -13  -4 2355.76   91.59
  -1  13   4 2368.68   92.12
  -1 -13   4 2098.93   90.29
   1  13  -4 2372.50   91.75
  -1 -13   4 2460.47   91.89
  -1 -13   3   99.46    5.53
  -1  13   3   99.29    5.65
   1 -13  -3   88.61    5.19
  -1 -13   3   88.25    3.99
   1 -13  -2 1566.85   67.02
  -1 -13   2 1653.77   67.27
   1 -13  -1  173.63    8.63
   1  13  -1  175.85    8.68
   1  13   0 1985.03   79.92
   1  13   0 1860.53   79.81
   1  13   1 1948.63   81.06
   1  13   1 1988.87   81.10
  -1  13  -1 1911.46   81.05
  -1 -13  -1 1947.66   81.13
  -1 -13  -2 1632.98   68.92
   1  13   2 1624.73   68.87
   1  13   2 1686.27   68.90
  -1  13  -2 1652.38   68.83
   1  13   3  282.08   13.38
  -1  13  -3  292.18   13.31
  -1  13  -4 1072.12   44.91
   1  13   4 1047.53   45.05
  -1  13  -5  371.76   16.82
   1  13   5  368.92   17.08
  -1  13  -6   14.78    2.58
   1 -13   6   13.85    2.16
   1 -13   6   18.19    2.65
   1  13   6   12.86    2.28
   1 -13   7  865.13   34.85
  -1  13  -7  843.30   35.21
   1 -13   7  852.59   35.24
   1 -13   8  691.53   30.34
  -1  13  -8  715.01   30.76
   1 -13   8  713.42   30.68
   1 -13   9  299.39   14.41
  -1  13  -9  316.67   14.69
   1 -13   9  309.18   14.30
   1  13  10   12.76    2.70
   1 -13  10   12.08    2.35
  -1  13 -10   16.88    2.79
   1 -13  10   13.77    2.35
   1  13  11   82.90    6.30
   1 -13  11   94.51    5.87
  -1  13 -11   99.19    6.11
  -1 -13 -12   32.18    2.69
  -1  13 -12   29.31    3.50
   1  13  12   26.85    3.68
  -1 -13 -12   34.40    2.66
  -1 -13 -13    5.93    2.04
  -1  13 -13    6.62    2.70
   1  13  13    8.87    3.10
  -1  13 -13    4.22    1.86
  -1 -13 -13    4.61    1.86
  -1  13 -13    6.28    2.25
  -1 -13 -14   73.65    4.30
   1  13  14   68.28    6.10
  -1  13 -14   64.30    4.31
  -1 -13 -14   81.72    4.68
  -1 -13 -14   69.20    4.14
  -1  13 -14   72.75    4.50
  -1 -13 -15  105.48    5.76
   1  13  15  100.09    7.73
  -1  13 -15  108.62    5.97
  -1 -13 -15  112.10    5.71
  -1 -13 -15  116.98    6.27
  -1  13 -15  107.31    6.00
  -1 -13 -16   12.19    2.40
  -1 -13 -16   10.72    2.21
  -1  13 -16   13.03    2.62
  -1 -13 -16   17.45    2.26
  -1 -13 -16   14.67    2.84
  -1  13 -16   14.93    2.87
  -1 -13 -17  141.37    6.90
  -1 -13 -17  150.60    7.52
  -1 -13 -17  126.35    6.60
  -1 -13 -17  121.97    6.72
  -1  13 -17  135.91    7.10
  -1 -13 -18  281.85   12.88
  -1  13 -18  289.14   13.16
  -1 -13 -18  263.45   12.80
  -1 -13 -18  313.31   13.61
  -1 -13 -19   -0.76    2.54
  -1 -13 -19    1.35    2.02
  -1 -13 -19   -0.23    2.86
  -1  13 -19    0.57    2.41
  -1 -13 -20   46.47    3.60
  -1 -13 -20   44.07    4.09
  -1 -13 -20   38.86    3.18
  -1  13 -20   34.11    3.48
  -1 -13 -21  284.74   12.04
  -1  13 -21  256.89   12.10
  -1 -13 -21  281.32   12.57
  -1 -13 -22  112.79    5.84
  -1  13 -22  102.99    5.82
  -1 -13 -22  110.75    6.23
  -1 -13 -23    4.65    2.25
  -1 -13 -23    1.28    2.21
  -1 -13 -24   92.78    4.67
  -1 -13 -24   78.57    4.69
  -1 -13 -25   28.06    2.21
  -1 -13 -25   22.15    2.08
   1 -14 -26   30.43    2.05
   1 -14 -25   11.65    1.86
   1 -14 -25    8.94    1.84
   1 -14 -24    4.30    1.98
   1 -14 -24    6.27    2.13
   1 -14 -23    5.05    2.21
   1  14 -23    3.68    1.85
   1 -14 -23    4.19    2.24
   1 -14 -22    1.91    2.33
   1 -14 -22    3.01    2.45
   1  14 -22    2.60    2.04
   1 -14 -21  619.68   24.88
   1 -14 -21  630.04   25.38
   1 -14 -21  539.17   24.69
   1  14 -21  551.51   24.86
   1 -14 -20   58.43    4.00
   1 -14 -20   49.09    3.71
   1  14 -20   47.86    3.84
   1 -14 -20   57.57    4.40
   1 -14 -19  750.28   32.54
   1  14 -19  705.98   32.63
   1 -14 -19  814.30   33.19
   1  14 -19  819.44   32.72
   1 -14 -18   16.11    2.64
   1 -14 -18    9.14    1.87
   1  14 -18   13.59    2.60
   1 -14 -18   11.63    2.89
   1  14 -18   18.08    3.07
   1 -14 -17   59.25    4.08
   1 -14 -17   53.22    3.64
   1  14 -17   54.14    4.02
   1 -14 -17   63.14    4.61
   1  14 -17   64.81    4.40
   1 -14 -16   56.82    3.78
   1 -14 -16   50.92    3.50
   1  14 -16   49.31    4.05
   1 -14 -15  409.88   18.04
   1  14 -15  443.78   20.19
  -1  14  15  373.27   20.27
   1 -14 -15  414.63   18.06
   1  14 -15  422.55   18.23
   1 -14 -14    2.80    1.97
   1  14 -14    1.82    2.76
  -1  14  14    2.92    2.65
   1 -14 -14    3.20    1.81
   1  14 -14   -0.86    2.40
   1 -14 -13  365.90   16.01
  -1  14  13  328.42   18.00
   1  14 -13  358.95   17.75
   1 -14 -13  386.96   16.13
   1  14 -13  368.18   16.11
   1 -14 -12   26.22    2.47
   1 -14 -12   27.00    2.37
  -1  14  12   20.87    3.52
   1  14 -12   25.98    3.55
  -1  14  11   91.28    6.59
   1  14 -11  101.15    6.35
  -1  14  10  200.91   11.31
   1  14 -10  222.91   11.05
  -1  14   9   64.46    5.07
   1  14  -9   72.51    4.95
  -1 -14   9   60.39    4.56
   1  14  -8  294.23   14.12
  -1 -14   8  294.00   13.93
   1 -14  -7   65.92    3.82
   1  14  -7   65.88    4.62
  -1 -14   7   57.21    4.37
   1 -14  -6  600.44   24.89
   1 -14  -6  557.83   24.36
  -1  14   6  498.81   25.09
  -1 -14   6  583.66   25.03
   1  14  -6  584.93   25.07
   1 -14  -5  509.08   22.45
  -1 -14   5  522.94   22.72
   1  14  -5  510.93   22.63
  -1  14   5  507.07   22.88
   1 -14  -5  497.69   22.22
   1  14  -4  217.18   10.80
   1 -14  -4  215.91   10.57
  -1  14   4  222.30   11.04
  -1 -14   4  224.87   10.84
  -1 -14   3    4.59    0.63
   1 -14  -3    4.57    1.90
  -1 -14   3    6.21    2.14
   1 -14  -2    5.85    1.82
  -1 -14   2    5.17    2.11
   1  14  -1  182.52    9.23
   1 -14  -1  190.43    9.27
   1  14   0    5.92    2.18
   1  14   1  322.12   14.41
   1  14   1  304.29   14.32
  -1  14  -1  312.06   14.38
  -1 -14  -1  301.99   14.33
  -1 -14  -2  614.78   27.14
   1  14   2  623.74   27.12
  -1  14  -2  624.94   27.06
   1 -14   2  628.42   27.18
   1  14   2  616.82   27.11
   1  14   3  237.06   11.69
  -1  14  -3  247.29   11.61
   1 -14   3  240.74   11.72
   1 -14   4 1687.15   68.73
   1  14   4 1610.47   68.69
  -1  14  -4 1613.64   68.46
   1  14   5 2183.85   94.02
   1 -14   5 2344.06   94.02
  -1  14  -5 2237.92   93.78
   1 -14   6  448.96   19.88
   1  14   6  405.81   20.01
   1 -14   6  450.47   19.29
  -1  14  -6  441.33   19.81
   1 -14   7 1945.78   81.14
  -1  14  -7 1983.68   81.18
   1 -14   7 1972.55   80.60
   1  14   7 1831.52   81.40
  -1  14  -8  161.83    8.82
   1 -14   8  166.53    8.78
   1 -14   8  169.34    8.36
  -1  14  -9  398.04   18.26
   1 -14   9  387.99   17.70
   1 -14   9  395.15   18.04
   1 -14  10    8.25    2.19
   1  14  10   11.29    2.73
  -1  14 -10   10.41    2.44
   1  14  11    8.52    2.73
  -1  14 -11   11.03    2.71
  -1 -14 -12  136.90    6.74
  -1 -14 -12  135.98    6.80
   1  14  12  130.51    8.57
  -1  14 -12  151.96    8.31
  -1 -14 -13  111.08    5.54
   1  14  13   91.54    7.20
  -1  14 -13   99.87    5.42
  -1 -14 -13  104.14    5.51
  -1 -14 -14  187.91    8.73
   1  14  14  178.26   10.87
  -1  14 -14  176.45    8.74
  -1 -14 -14  192.66    9.07
  -1 -14 -14  185.96    8.77
  -1  14 -14  181.44    8.75
  -1 -14 -15  187.60    8.58
   1  14  15  150.83   10.57
  -1 -14 -15  180.78    8.55
  -1 -14 -15  185.80    8.97
  -1  14 -15  167.54    8.59
  -1  14 -15  179.90    8.66
  -1 -14 -16    9.47    2.35
  -1  14 -16    9.49    2.31
  -1 -14 -16    7.56    2.53
  -1 -14 -16    9.72    2.12
  -1 -14 -17   97.97    5.59
  -1  14 -17   97.18    5.70
  -1 -14 -17  101.45    5.43
  -1 -14 -17  110.38    6.19
  -1 -14 -18   73.43    4.64
  -1 -14 -18   80.62    5.16
  -1 -14 -18   72.25    4.25
  -1  14 -18   75.10    4.76
  -1 -14 -19    6.74    2.53
  -1  14 -19    9.16    2.52
  -1 -14 -19    5.69    2.75
  -1 -14 -20   66.76    4.31
  -1  14 -20   67.35    4.42
  -1 -14 -20   68.17    4.87
  -1 -14 -21   54.62    3.81
  -1  14 -21   47.10    3.68
  -1 -14 -21   57.90    4.23
  -1 -14 -22   61.49    3.95
  -1 -14 -22   59.19    4.24
  -1 -14 -23    4.98    2.11
  -1 -14 -23    0.45    2.09
  -1 -14 -24    7.17    1.96
  -1 -14 -24    9.03    1.97
  -1 -14 -25   23.42    1.96
  -1 -14 -25   16.67    1.79
   1 -15 -25  220.05    9.17
   1 -15 -25  194.16    9.26
   1 -15 -24    2.52    1.84
   1 -15 -24    3.77    1.92
   1 -15 -23    3.00    1.97
   1  15 -23    2.52    1.61
   1 -15 -23    2.19    2.13
   1 -15 -22   61.41    4.32
   1  15 -22   56.23    3.75
   1 -15 -21  183.98    8.35
   1 -15 -21  181.98    8.77
   1 -15 -20  207.46    9.44
   1 -15 -20  215.45   10.00
   1 -15 -19   96.10    5.46
   1  15 -19   92.96    5.47
   1 -15 -19  107.79    6.09
   1 -15 -18    3.23    2.35
   1  15 -18    0.17    2.06
   1 -15 -18   -1.33    2.61
   1 -15 -18    0.88    1.68
   1  15 -18    3.20    2.62
   1 -15 -17   37.86    3.23
   1  15 -17   27.29    2.95
   1 -15 -17   29.04    2.73
   1 -15 -17   39.19    3.68
   1  15 -17   33.91    3.33
   1 -15 -16   21.49    2.74
   1  15 -16   19.61    2.59
   1 -15 -16   20.99    2.48
   1  15 -16   21.36    2.96
   1 -15 -15    5.99    2.23
  -1  15  15    2.10    3.13
   1  15 -15    2.69    2.98
   1 -15 -15    2.96    1.84
   1  15 -15    5.94    2.40
   1 -15 -14  170.52    8.17
   1  15 -14  177.48   10.07
  -1  15  14  150.57   10.13
   1 -15 -14  174.86    8.18
   1  15 -14  170.49    8.26
   1 -15 -13   43.76    3.18
  -1  15  13   33.76    4.51
   1  15 -13   45.50    4.61
   1 -15 -13   48.35    3.22
   1  15 -13   41.39    3.29
   1 -15 -12  559.70   24.57
   1 -15 -12  606.05   24.82
   1 -15 -12  606.70   24.72
   1  15 -12  545.86   26.31
  -1  15  12  540.48   26.79
   1  15 -11   15.61    3.08
  -1  15  11   12.89    2.84
   1  15 -10  284.61   13.80
  -1  15  10  264.77   13.99
  -1  15   9  225.63   12.15
  -1 -15   9  233.76   11.54
   1  15  -9  235.45   11.86
  -1 -15   8   19.65    2.91
   1  15  -8   26.69    3.17
   1  15  -7   58.14    4.42
  -1 -15   7   60.10    4.44
   1 -15  -7   57.42    3.65
  -1  15   6   85.55    5.86
   1 -15  -6   90.52    5.16
  -1 -15   6   92.38    5.83
   1 -15  -6   93.44    5.59
   1  15  -6   92.62    5.82
   1 -15  -5   36.02    3.11
   1  15  -5   36.23    3.59
   1 -15  -5   34.83    3.27
  -1 -15   5   42.32    3.63
  -1  15   5   35.30    3.53
   1  15  -4  241.36   11.76
  -1  15   4  246.23   12.03
   1 -15  -4  229.48   11.47
  -1 -15   4  244.29   11.79
   1 -15  -3  111.30    6.51
  -1 -15   3  127.53    6.95
   1 -15  -2 1020.96   44.53
  -1 -15   2 1085.27   44.84
   1  15  -1  726.74   31.07
   1 -15  -1  708.11   31.01
   1  15   0  364.17   16.64
  -1  15  -1  171.04    8.71
   1  15   1  159.52    8.62
   1  15   1  169.07    8.70
  -1 -15  -1  171.56    8.75
   1 -15   2  444.17   20.28
  -1 -15  -2  442.68   20.17
   1  15   2  455.54   20.29
   1  15   2  467.92   20.28
  -1  15  -2  439.80   20.14
  -1  15  -3   73.29    4.83
   1 -15   3   75.99    5.02
   1  15   3   69.57    4.81
   1 -15   4   72.80    4.92
  -1  15  -4   69.30    4.67
   1  15   4   62.60    4.63
   1 -15   5  110.52    5.53
   1  15   5   95.22    6.14
  -1  15  -5   92.15    5.97
   1 -15   5  103.85    6.19
   1 -15   6  191.88    9.66
   1 -15   6  193.07    8.90
   1  15   6  161.46    9.61
  -1  15  -6  185.82    9.56
  -1  15  -7  306.63   14.89
   1  15   7  312.08   15.25
   1 -15   7  317.19   14.93
   1 -15   7  316.98   14.23
  -1  15  -8   40.67    3.70
   1  15   8   33.99    3.67
   1 -15   8   34.96    3.49
  -1  15  -9  288.34   14.18
   1 -15   9  293.45   13.99
  -1  15 -10   25.20    3.37
   1 -15  10   24.20    2.94
  -1 -15 -11 1240.88   51.37
  -1  15 -11 1298.77   53.07
   1  15  11 1139.30   53.40
  -1 -15 -12  326.29   14.21
  -1 -15 -12  322.19   14.27
   1  15  12  301.05   16.32
  -1  15 -12  331.56   15.88
  -1 -15 -13  542.69   22.22
  -1 -15 -13  504.52   22.27
   1  15  13  478.26   24.45
  -1 -15 -14   14.69    2.42
  -1 -15 -14   11.91    2.39
  -1 -15 -14   10.64    2.19
   1  15  14   14.14    3.48
  -1 -15 -15   18.09    2.53
  -1  15 -15   14.76    2.29
  -1 -15 -15   16.35    2.28
  -1 -15 -15   17.33    2.69
  -1 -15 -16   45.72    3.63
  -1 -15 -16   48.03    3.88
  -1 -15 -16   47.36    3.40
  -1  15 -16   47.72    3.55
  -1 -15 -17   61.04    4.05
  -1 -15 -17   66.61    4.49
  -1 -15 -17   53.82    3.72
  -1  15 -17   55.96    3.98
  -1 -15 -18   36.02    3.12
  -1 -15 -18   34.48    3.42
  -1 -15 -19   28.74    2.93
  -1  15 -19   29.00    2.97
  -1 -15 -19   24.78    3.20
  -1 -15 -20   11.69    2.57
  -1  15 -20    9.24    2.33
  -1 -15 -20   14.02    2.84
  -1 -15 -21    0.99    2.21
  -1  15 -21   -0.52    2.01
  -1 -15 -21    2.47    2.36
  -1 -15 -22   43.43    3.26
  -1 -15 -22   42.20    3.49
  -1 -15 -23  271.96   11.82
  -1 -15 -23  260.44   12.03
  -1 -15 -24    5.22    1.77
  -1 -15 -24   -0.27    1.68
   1 -16 -25   43.44    2.48
   1 -16 -25   34.80    2.54
   1 -16 -24   68.28    3.68
   1 -16 -24   62.08    3.84
   1 -16 -23  201.86    9.06
   1 -16 -23  194.79    9.34
   1 -16 -22   67.69    4.05
   1 -16 -22   67.35    4.41
   1 -16 -21  105.94    5.61
   1 -16 -21  103.52    5.97
   1 -16 -20  111.48    5.93
   1  16 -20  104.88    5.80
   1 -16 -20  123.10    6.47
   1 -16 -19    2.04    2.32
   1 -16 -19    2.89    1.63
   1  16 -19    1.17    2.02
   1 -16 -19   -0.32    2.51
   1 -16 -18   49.23    3.76
   1 -16 -18   47.11    3.38
   1 -16 -18   56.83    4.30
   1  16 -18   61.06    4.01
   1 -16 -17   36.57    3.24
   1 -16 -17   33.17    2.87
   1 -16 -17   33.03    3.52
   1  16 -17   33.20    3.30
   1 -16 -16  450.36   19.30
   1 -16 -16  442.36   19.30
   1  16 -16  437.42   19.32
   1 -16 -15    6.22    2.24
   1  16 -15    4.67    3.20
   1 -16 -15    3.50    2.03
   1  16 -15    1.44    2.42
   1 -16 -14  518.63   21.97
  -1  16  14  452.50   24.22
   1  16 -14  533.62   24.27
   1 -16 -14  529.46   22.10
   1  16 -14  500.74   21.98
   1 -16 -13   99.74    5.27
   1 -16 -13  102.12    5.33
  -1  16  13   88.31    7.13
   1  16 -13   96.18    7.06
   1 -16 -12    5.28    1.91
   1 -16 -12    4.49    1.95
   1 -16 -12    2.67    1.47
   1 -16 -12    2.49    1.77
   1  16 -12    5.83    3.02
  -1  16  12    3.55    2.70
   1 -16 -11   19.74    2.22
   1  16 -11   21.11    3.43
  -1  16  11   15.95    3.20
   1 -16 -11   20.25    2.10
  -1  16  10   92.78    6.61
   1  16 -10   98.16    6.45
  -1 -16   9  403.53   18.38
   1  16  -9  386.64   18.61
   1  16  -8    6.52    2.55
  -1 -16   8    2.90    2.09
  -1  16   7  384.03   18.63
   1  16  -7  407.24   18.51
  -1 -16   7  397.12   18.26
   1 -16  -7  390.38   17.53
   1 -16  -6    2.58    1.58
  -1  16   6    2.07    1.99
   1 -16  -6    2.87    1.99
   1  16  -6    5.67    2.37
  -1 -16   6    1.58    2.16
   1  16  -5    2.87    2.17
   1 -16  -5    2.02    1.66
  -1  16   5    1.99    2.09
  -1 -16   5    3.27    1.98
   1 -16  -5    3.64    1.99
  -1 -16   4  102.98    6.24
   1 -16  -4   98.78    5.96
   1  16  -4  100.09    6.19
  -1 -16   3  337.02   15.65
   1 -16  -3  326.45   15.32
  -1 -16   2   65.03    4.71
   1 -16  -2   57.35    4.24
   1  16  -1  485.05   20.98
   1 -16  -1  448.16   20.84
   1  16   0   33.55    3.23
  -1 -16  -1    1.30    1.99
   1  16   1    5.20    1.97
  -1  16  -1    3.93    2.13
   1  16   1    5.67    2.06
  -1  16  -2  328.75   15.17
   1 -16   2  320.04   15.27
   1  16   2  321.53   15.22
   1 -16   3  140.52    7.70
  -1  16  -3  132.61    7.47
   1  16   3  131.73    7.55
   1  16   4   18.79    2.71
  -1  16  -4   20.27    2.77
   1 -16   4   16.94    2.86
  -1  16  -5 2325.45   98.53
   1 -16   5 2421.31   98.74
   1  16   5 2214.32   98.78
   1 -16   5 2438.97   97.77
   1  16   6   53.87    4.50
  -1  16  -6   59.07    4.44
   1 -16   6   58.07    4.49
   1  16   7  625.68   29.45
  -1  16  -7  658.64   29.17
   1 -16   7  691.78   29.27
  -1  16  -8   17.23    2.83
   1  16   8   11.12    2.78
   1 -16   8   13.44    2.54
   1 -16   9    8.79    2.43
  -1  16  -9    8.89    2.69
   1 -16  10   35.18    3.50
  -1  16 -10   34.47    3.59
  -1 -16 -11    8.04    1.94
   1  16  11    7.14    2.95
  -1  16 -11    6.00    2.55
  -1 -16 -11    4.26    1.83
  -1 -16 -11    5.82    1.52
  -1 -16 -12   44.38    3.07
   1  16  12   29.45    4.25
  -1  16 -12   32.92    4.14
  -1 -16 -12   37.61    3.04
  -1 -16 -12   37.66    2.63
  -1 -16 -13  843.70   34.92
  -1 -16 -13  831.74   35.13
  -1 -16 -13  835.40   35.06
   1  16  13  766.32   37.33
  -1 -16 -14   39.66    3.16
  -1 -16 -14   37.69    3.10
  -1 -16 -14   36.54    3.14
   1  16  14   33.13    4.67
  -1 -16 -15    1.13    2.25
  -1 -16 -15   -0.74    2.18
  -1 -16 -15    2.07    1.90
  -1 -16 -16  128.89    6.84
  -1 -16 -16  144.94    7.26
  -1 -16 -16  140.95    6.87
  -1  16 -16  128.01    6.79
  -1 -16 -17   10.06    2.47
  -1  16 -17   15.20    2.39
  -1 -16 -17    8.60    2.17
  -1 -16 -17    9.16    2.60
  -1 -16 -18   11.40    2.48
  -1 -16 -18    8.38    2.69
  -1 -16 -18    6.25    1.98
  -1  16 -18    6.86    2.14
  -1 -16 -19   13.47    2.50
  -1  16 -19   15.54    2.38
  -1 -16 -19   15.66    2.01
  -1 -16 -19   17.13    2.91
  -1 -16 -20  269.96   11.79
  -1 -16 -20  278.33   12.29
  -1  16 -20  238.63   11.72
  -1 -16 -21   37.50    3.16
  -1 -16 -21   44.62    3.55
  -1 -16 -22   45.18    3.18
  -1 -16 -22   40.58    3.38
  -1 -16 -23  101.43    4.96
  -1 -16 -23   90.63    5.11
  -1 -16 -24  136.58    6.03
  -1 -16 -24  120.72    6.11
   1 -17 -25  125.62    5.80
   1 -17 -24   95.28    4.59
   1 -17 -24   89.32    4.77
   1 -17 -23  181.76    8.11
   1 -17 -23  170.88    8.39
   1 -17 -22   62.35    3.80
   1 -17 -22   62.37    4.14
   1 -17 -21   48.95    3.44
   1 -17 -21   52.16    3.86
   1 -17 -20   26.97    2.84
   1 -17 -20   29.00    3.24
   1 -17 -19   47.93    3.42
   1 -17 -19   46.16    3.80
   1 -17 -19   38.75    2.90
   1 -17 -18   -0.07    2.21
   1 -17 -18    2.17    1.78
   1 -17 -18    1.24    2.34
   1  17 -18   -1.25    2.31
   1 -17 -17   33.94    3.09
   1 -17 -17   29.69    2.76
   1 -17 -17   30.54    3.20
   1  17 -17   26.70    2.99
   1 -17 -16   58.21    3.83
   1 -17 -16   55.69    3.77
   1  17 -16   46.68    3.80
   1 -17 -15 1889.75   79.35
   1 -17 -15 1953.20   79.53
   1 -17 -14   41.11    3.22
   1  17 -14   37.10    4.88
  -1  17  14   36.72    4.73
   1 -17 -14   37.82    3.10
   1 -17 -13 1721.09   70.86
  -1  17  13 1510.29   73.27
   1  17 -13 1741.88   73.24
   1 -17 -13 1760.30   71.01
   1 -17 -13 1712.30   70.71
   1 -17 -12  279.61   12.29
  -1  17  12  260.91   14.56
   1  17 -12  266.81   14.32
   1 -17 -12  279.72   12.38
   1 -17 -12  277.46   12.15
   1 -17 -11  355.13   15.41
   1 -17 -11  364.61   15.64
  -1  17  11  325.74   17.72
   1  17 -11  364.38   17.59
   1 -17 -11  363.16   15.63
   1  17 -10  101.47    6.62
  -1  17  10   81.14    6.47
   1 -17 -10   89.27    4.69
   1  17  -9   37.27    4.04
   1  17  -8   21.44    3.19
  -1 -17   8   19.44    2.90
   1 -17  -7    3.87    1.61
   1  17  -7    4.50    2.40
  -1 -17   7    4.32    2.13
  -1  17   7    4.22    2.21
  -1 -17   6  690.48   30.83
  -1  17   6  685.05   31.21
   1 -17  -6  722.93   30.74
   1  17  -6  721.12   30.99
   1 -17  -6  683.01   30.26
   1  17  -5   66.98    4.95
   1 -17  -5   72.22    4.66
   1 -17  -5   65.26    4.73
  -1 -17   5   70.41    5.07
   1 -17  -4  201.82   10.48
   1  17  -4  210.71   10.83
  -1 -17   4  220.87   10.89
   1 -17  -3  184.07    9.63
  -1 -17   3  196.72    9.98
   1 -17  -2   38.92    3.55
  -1 -17   2   40.87    3.83
   1  17  -1 1935.22   79.98
   1 -17  -1 1884.08   79.90
  -1 -17   0  109.05    6.67
   1  17   0  124.46    6.88
  -1  17  -1   30.19    3.23
  -1 -17  -1   29.25    3.12
   1  17   1   33.49    3.32
  -1  17  -2  350.60   16.65
   1 -17   2  355.56   16.85
   1  17   2  369.96   16.89
   1  17   3   26.43    3.22
  -1  17  -3   25.47    3.07
   1 -17   3   28.16    3.19
   1  17   4    8.83    2.44
   1 -17   4    6.80    2.35
  -1  17  -4   11.25    2.48
   1 -17   5    3.92    2.33
   1  17   5    1.86    1.94
  -1  17  -5    1.17    1.90
   1  17   6   69.96    5.36
   1 -17   6   78.89    5.45
  -1  17  -6   80.89    5.42
   1 -17   7    6.87    2.25
   1  17   7    3.61    2.28
  -1  17  -7    2.85    2.23
   1  17   8  147.00    9.09
  -1  17  -8  161.38    8.92
   1 -17   8  163.88    8.83
   1 -17   9    4.01    2.30
  -1  17  -9    4.69    2.50
   1  17   9    4.48    2.38
  -1 -17  -9    5.42    1.64
  -1  17 -10 1824.58   75.38
   1 -17  10 1746.27   74.93
  -1 -17 -10 1779.17   73.54
  -1 -17 -10 1776.68   73.36
  -1 -17 -11    8.84    2.04
  -1  17 -11   10.23    2.87
  -1 -17 -11    6.10    1.89
  -1 -17 -11    6.73    1.65
  -1 -17 -12 1178.20   48.01
  -1  17 -12 1187.49   50.03
   1  17  12 1035.06   50.38
  -1 -17 -12 1167.73   48.16
  -1 -17 -12 1139.05   47.91
  -1 -17 -13   13.51    2.32
   1  17  13   14.04    3.58
  -1 -17 -13   15.29    2.38
  -1 -17 -13   10.95    2.17
  -1 -17 -13   11.98    1.90
  -1 -17 -14   26.22    2.82
  -1 -17 -14   24.43    2.68
  -1 -17 -14   24.86    2.65
  -1 -17 -15   13.77    2.45
  -1 -17 -15   12.86    2.42
  -1 -17 -15    9.59    2.38
  -1 -17 -16  199.24    9.55
  -1 -17 -16  201.31    9.84
  -1 -17 -16  210.37    9.68
  -1 -17 -17    9.90    2.43
  -1 -17 -17    6.49    2.11
  -1 -17 -17   11.09    2.50
  -1 -17 -18   24.11    2.73
  -1 -17 -18   17.76    2.32
  -1 -17 -18   19.11    2.79
  -1 -17 -19    0.81    2.18
  -1 -17 -19    4.94    2.44
  -1 -17 -19    3.33    1.65
  -1 -17 -20    5.17    2.23
  -1 -17 -20    1.45    2.37
  -1 -17 -21  186.46    8.59
  -1 -17 -21  181.12    8.92
  -1 -17 -22  103.94    5.15
  -1 -17 -22   94.41    5.39
  -1 -17 -23  168.67    7.57
  -1 -17 -23  161.66    7.77
  -1 -17 -24  319.06   12.82
  -1 -17 -24  278.71   12.91
   1 -18 -24  248.31   10.90
   1 -18 -24  262.39   11.16
   1 -18 -23   16.11    1.98
   1 -18 -23   13.90    2.13
   1 -18 -22   82.13    4.44
   1 -18 -22   82.78    4.79
   1 -18 -21  172.58    8.13
   1 -18 -21  175.94    8.56
   1 -18 -20    1.36    2.03
   1 -18 -20    0.65    2.25
   1 -18 -20    2.17    1.44
   1 -18 -19  146.54    6.98
   1 -18 -19  149.85    7.49
   1 -18 -19  130.42    6.70
   1 -18 -18    0.34    2.11
   1 -18 -18    2.48    2.39
   1 -18 -18    2.04    1.82
   1 -18 -17  223.81   10.40
   1 -18 -17  221.65   10.42
   1 -18 -17  231.84   10.87
   1 -18 -16   18.56    2.67
   1 -18 -16   16.68    2.59
   1 -18 -15  207.98    9.91
   1 -18 -15  220.10   10.11
   1 -18 -14  124.18    6.34
   1  18 -14  110.56    8.42
   1 -18 -14  130.53    6.49
   1 -18 -14  122.79    6.05
   1 -18 -13  132.04    6.61
   1  18 -13  125.51    8.62
  -1  18  13  118.50    8.72
   1 -18 -13  139.61    6.75
   1 -18 -13  135.67    6.44
   1 -18 -12   91.03    4.90
   1  18 -12   88.73    6.80
  -1  18  12   85.78    6.91
   1 -18 -12   95.93    5.06
   1 -18 -12   91.56    4.76
   1 -18 -11  928.65   39.45
   1 -18 -11  952.50   39.64
   1 -18 -11  972.40   39.68
  -1  18  11  901.00   42.12
   1  18 -11  972.95   41.87
   1 -18 -10   12.05    1.82
   1 -18 -10    8.12    1.56
   1 -18 -10   10.08    1.81
   1  18 -10   10.51    3.20
   1 -18  -9   59.51    3.43
   1  18  -9   59.65    5.15
  -1 -18   8   63.50    4.93
   1  18  -8   57.93    5.06
  -1  18   8   65.16    5.35
   1  18  -7  157.00    8.88
  -1  18   7  144.21    8.99
  -1 -18   7  158.70    8.79
   1 -18  -6  547.94   24.22
  -1 -18   6  537.77   24.75
   1 -18  -6  563.46   24.63
   1  18  -6  539.83   24.82
   1 -18  -5   31.79    3.14
  -1 -18   5   29.34    3.44
   1  18  -5   25.48    3.44
   1 -18  -5   33.18    3.27
  -1 -18   4  637.37   27.38
   1  18  -4  579.22   27.08
   1 -18  -4  614.83   26.98
   1 -18  -3  937.41   41.16
  -1 -18   3  983.74   41.57
  -1 -18   2    0.77    2.02
   1 -18  -2    2.82    2.25
   1 -18  -1  294.99   14.55
   1  18  -1  316.47   14.69
  -1 -18   0  277.80   13.46
   1  18   0  290.30   13.50
   1 -18   0  259.90   13.40
   1  18   1   19.37    3.01
  -1  18  -1   21.30    2.92
   1 -18   2    2.53    2.22
  -1  18  -2    5.83    2.17
   1 -18   3    6.47    2.21
  -1  18  -3   11.03    2.54
   1  18   3    5.62    2.41
  -1  18  -4    4.42    2.09
   1  18   4    2.41    2.15
   1 -18   4    0.99    2.19
   1  18   5  300.09   15.27
   1 -18   5  324.39   15.27
  -1  18  -5  311.16   15.04
  -1  18  -6  141.92    8.31
   1 -18   6  157.91    8.47
   1  18   6  134.27    8.41
  -1  18  -7   46.31    4.14
   1  18   7   44.19    4.40
   1 -18   7   42.45    4.08
   1  18   8    1.90    2.22
  -1  18  -8    2.80    2.36
   1 -18   8    4.09    2.43
  -1 -18  -9   17.30    1.76
   1  18   9   13.16    3.21
   1 -18   9   13.56    2.87
  -1  18  -9   17.72    3.15
  -1 -18  -9   17.60    1.96
  -1 -18 -10  192.25    8.69
  -1  18 -10  194.41   10.59
   1 -18  10  188.34   10.25
  -1 -18 -10  190.11    8.84
  -1 -18 -10  190.41    8.65
  -1 -18 -11    5.96    1.91
  -1  18 -11    8.30    3.08
  -1 -18 -11    5.85    1.91
  -1 -18 -11    6.26    1.69
  -1 -18 -12  103.78    5.32
   1  18  12   92.87    7.45
  -1  18 -12   99.15    7.05
  -1 -18 -12  100.95    5.35
  -1 -18 -12   96.65    5.08
  -1 -18 -13    6.26    2.15
   1  18  13   10.08    3.66
  -1 -18 -13   10.14    2.00
  -1 -18 -13   10.12    2.18
  -1 -18 -13    8.16    1.80
  -1 -18 -14   81.30    4.76
  -1 -18 -14   83.80    4.82
  -1 -18 -14   85.17    4.87
  -1 -18 -15  217.97   10.03
  -1 -18 -15  224.43   10.16
  -1 -18 -15  204.93   10.13
  -1 -18 -16    4.15    2.20
  -1 -18 -16    4.27    2.25
  -1 -18 -16    2.90    2.19
  -1 -18 -17   34.57    3.17
  -1 -18 -17   34.45    2.97
  -1 -18 -17   36.41    3.27
  -1 -18 -18    2.99    2.12
  -1 -18 -18    2.64    2.23
  -1 -18 -18    4.75    1.87
  -1 -18 -19   77.11    4.41
  -1 -18 -19   72.19    4.11
  -1 -18 -19   73.48    4.64
  -1 -18 -20   49.65    3.46
  -1 -18 -20   52.24    3.74
  -1 -18 -21   50.50    3.30
  -1 -18 -21   46.33    3.53
  -1 -18 -22    0.23    1.79
  -1 -18 -22   -1.03    1.89
  -1 -18 -23  101.83    4.85
  -1 -18 -23   96.09    5.00
   1 -19 -24  182.72    8.17
   1 -19 -23    2.31    1.58
   1 -19 -23    0.39    1.71
   1 -19 -22   84.57    4.41
   1 -19 -22   84.59    4.76
   1 -19 -21   88.03    4.63
   1 -19 -21   85.24    5.02
   1 -19 -20  158.59    7.15
   1 -19 -20  160.81    7.61
   1 -19 -19   17.35    2.39
   1 -19 -19   12.11    1.90
   1 -19 -19   16.37    2.59
   1 -19 -18   12.51    2.37
   1 -19 -18   12.21    2.07
   1 -19 -18   11.01    2.56
   1 -19 -17    3.19    2.17
   1 -19 -17    1.00    1.93
   1 -19 -17    2.46    2.27
   1 -19 -16  601.48   25.79
   1 -19 -16  615.24   26.18
   1 -19 -16  602.09   25.97
   1 -19 -15  205.30    9.74
   1 -19 -15  214.52    9.95
   1 -19 -14 2478.52  101.65
   1 -19 -14 2478.31  101.87
   1 -19 -14 2448.90  101.54
   1 -19 -13  437.75   19.08
   1  19 -13  440.82   21.48
   1 -19 -13  441.94   19.29
   1 -19 -13  450.30   19.03
  -1  19  12 1601.93   74.51
   1  19 -12 1735.19   74.18
   1 -19 -12 1749.41   71.91
   1 -19 -12 1755.99   71.69
   1 -19 -11  239.15   10.95
   1 -19 -11  243.96   10.79
   1 -19 -11  243.03   11.02
  -1  19  11  236.19   13.39
   1  19 -11  260.11   13.33
   1 -19 -10  216.62    9.70
   1 -19 -10  209.26    9.62
   1 -19 -10  215.85    9.79
   1  19 -10  228.63   11.97
   1 -19  -9  527.75   22.53
   1  19  -9  559.08   24.87
   1  19  -8   10.13    3.06
  -1 -19   7  322.10   16.00
   1  19  -7  334.71   16.20
   1 -19  -6   29.51    2.99
  -1 -19   6   27.36    3.48
   1  19  -6   28.52    3.67
   1 -19  -5  145.10    8.36
   1 -19  -5  154.61    8.33
   1  19  -5  152.78    8.73
  -1 -19   5  155.26    8.74
   1  19  -4  304.33   14.76
   1 -19  -4  294.00   14.37
  -1 -19   4  301.04   14.78
   1 -19  -3  647.02   29.10
  -1 -19   3  674.05   29.47
   1 -19  -2 1759.92   73.95
  -1 -19   2 1754.09   74.20
   1 -19  -1   63.23    4.86
   1  19  -1   61.96    4.81
   1  19   0 4258.10  170.98
   1 -19   0 4054.50  170.94
  -1 -19   0 4085.42  170.95
   1  19   1  242.53   12.35
  -1  19  -1  247.21   12.30
   1 -19   2  760.55   33.05
  -1  19  -2  735.26   32.78
   1 -19   3  725.51   31.84
  -1  19  -3  708.18   31.57
   1  19   4   41.80    4.09
   1 -19   4   47.58    4.13
  -1  19  -4   37.61    3.91
  -1  19  -5   98.09    6.32
   1 -19   5   97.50    6.43
   1  19   5   89.41    6.46
   1 -19   6   25.97    3.44
  -1  19  -6   29.63    3.52
   1  19   6   24.59    3.52
  -1  19  -7    4.64    2.62
   1 -19   7    4.30    2.39
   1  19   7    3.17    2.42
  -1 -19  -7    3.06    1.45
  -1  19  -8   83.68    6.19
   1  19   8   89.84    6.49
   1 -19   8   92.71    6.17
  -1 -19  -8   84.98    4.39
   1  19   9  150.56    9.50
   1 -19   9  160.47    8.99
  -1  19  -9  165.52    9.28
  -1 -19  -9  153.19    7.24
   1  19  10  164.37   10.42
  -1  19 -10  179.57   10.01
   1 -19  10  177.95    9.74
  -1 -19 -10  176.20    8.28
  -1 -19 -10  175.15    8.08
  -1 -19 -11  625.16   26.25
  -1  19 -11  632.10   28.40
  -1 -19 -11  615.31   26.45
  -1 -19 -11  619.80   26.27
  -1 -19 -12  209.59    9.42
  -1  19 -12  213.50   11.49
  -1 -19 -12  212.27    9.61
  -1 -19 -12  188.88    9.40
  -1 -19 -12  205.23    9.35
  -1 -19 -13  270.60   11.66
  -1 -19 -13  262.49   11.83
  -1 -19 -13  243.70   11.66
  -1 -19 -13  255.49   11.52
  -1 -19 -14    8.23    2.30
  -1 -19 -14    5.89    2.19
  -1 -19 -14    3.68    1.91
  -1 -19 -14    6.09    1.76
  -1 -19 -15    3.91    2.24
  -1 -19 -15    0.65    1.99
  -1 -19 -15    2.21    2.09
  -1 -19 -16    1.24    2.18
  -1 -19 -16   -1.77    2.08
  -1 -19 -16    0.34    2.05
  -1 -19 -17   10.75    2.31
  -1 -19 -17   11.28    2.28
  -1 -19 -17    7.03    2.23
  -1 -19 -18   52.64    3.65
  -1 -19 -18   51.91    3.49
  -1 -19 -18   55.66    3.84
  -1 -19 -19   -0.25    2.01
  -1 -19 -19    0.33    2.12
  -1 -19 -19    0.66    1.59
  -1 -19 -20   43.62    3.01
  -1 -19 -20   39.90    3.17
  -1 -19 -21    6.32    1.88
  -1 -19 -21    3.22    2.00
  -1 -19 -22  156.42    6.87
  -1 -19 -22  137.01    6.99
  -1 -19 -23    3.08    1.40
  -1 -19 -23    1.50    1.44
   1 -20 -23  180.60    7.90
   1 -20 -23  180.24    8.20
   1 -20 -22  163.35    7.46
   1 -20 -22  167.36    7.81
   1 -20 -21    4.30    1.83
   1 -20 -21    5.04    2.04
   1 -20 -20   43.46    3.07
   1 -20 -20   41.44    2.73
   1 -20 -20   48.36    3.45
   1 -20 -19   85.39    4.55
   1 -20 -19   81.81    4.86
   1 -20 -19   76.96    4.36
   1 -20 -18  359.45   15.81
   1 -20 -18  375.30   16.24
   1 -20 -18  355.56   15.85
   1 -20 -17   51.38    3.53
   1 -20 -17   50.46    3.58
   1 -20 -17   48.36    3.75
   1 -20 -16  209.09    9.94
   1 -20 -16  214.98   10.26
   1 -20 -16  223.49   10.16
   1 -20 -15    4.55    2.28
   1 -20 -15    3.18    2.22
   1 -20 -14   13.01    2.43
   1 -20 -14   13.50    2.50
   1 -20 -14   11.49    2.01
   1 -20 -13    3.48    1.79
   1 -20 -13    2.22    2.12
   1  20 -12 1178.59   50.52
   1 -20 -12 1155.50   48.12
   1 -20 -12 1142.74   47.89
   1  20 -11  176.78   10.58
   1 -20 -11  181.17    8.44
   1 -20 -11  175.72    8.19
   1 -20 -10  539.24   23.08
   1 -20 -10  537.31   23.14
   1 -20 -10  558.43   23.27
   1  20 -10  560.48   25.55
   1 -20  -9   21.46    1.98
   1  20  -9   23.37    3.86
   1  20  -8  145.10    8.76
   1 -20  -8  141.95    6.75
   1  20  -7    4.55    2.83
   1 -20  -7    4.66    1.54
  -1 -20   6   57.16    4.88
   1  20  -6   55.13    5.00
   1 -20  -6   59.33    4.38
   1  20  -5   10.88    2.82
  -1 -20   5   10.20    2.65
   1 -20  -5   11.15    2.54
   1 -20  -5    7.94    2.28
   1 -20  -4    4.49    2.08
  -1 -20   4    0.55    2.41
   1  20  -4    3.22    2.44
   1 -20  -3  568.26   25.72
  -1 -20   3  575.69   26.06
  -1 -20   2  185.02   10.05
   1 -20  -2  181.06    9.84
   1 -20  -1    8.60    2.52
   1  20  -1    6.13    2.65
   1 -20   0  905.93   39.41
   1  20   0  901.62   39.37
  -1  20  -1    2.84    2.26
  -1  20  -2  373.60   17.81
   1 -20   2  378.54   17.97
   1 -20   3  169.18    9.59
  -1  20  -3  164.85    9.23
   1 -20   4   13.62    3.04
  -1  20  -4   13.14    3.00
  -1  20  -5    3.73    2.29
   1  20   5    6.75    2.73
   1 -20   5    2.07    2.29
   1  20   6  294.89   15.69
  -1  20  -6  294.02   15.25
   1 -20   6  320.70   15.52
  -1 -20  -6  313.82   13.58
  -1 -20  -6  315.12   13.49
   1 -20   7  191.75   10.18
  -1  20  -7  187.88   10.22
   1  20   7  180.83   10.40
  -1 -20  -7  175.73    8.27
  -1 -20  -7  178.92    8.18
   1  20   8  118.33    8.05
  -1  20  -8  125.10    7.70
   1 -20   8  116.82    7.48
  -1 -20  -8  116.00    5.82
  -1 -20  -8  117.81    5.69
   1  20   9  383.83   19.45
   1 -20   9  387.53   18.73
  -1  20  -9  430.19   19.20
  -1 -20  -9  386.54   16.84
  -1  20 -10    3.10    2.77
   1 -20  10    2.22    2.36
   1  20  10    4.60    3.00
  -1 -20 -10    5.57    1.78
  -1 -20 -10    4.90    1.59
  -1  20 -11    3.60    2.90
   1  20  11    3.47    3.01
  -1 -20 -11    4.53    1.85
  -1 -20 -11    3.30    1.57
  -1 -20 -12    3.00    1.95
  -1 -20 -12    2.11    1.69
  -1 -20 -12    3.05    2.05
  -1 -20 -12    1.60    1.65
  -1 -20 -13   57.81    3.65
  -1 -20 -13   56.26    3.82
  -1 -20 -13   50.43    3.51
  -1 -20 -13   54.16    3.48
  -1 -20 -14  406.58   17.09
  -1 -20 -14  406.54   17.27
  -1 -20 -14  369.38   17.08
  -1 -20 -14  386.29   16.94
  -1 -20 -15   93.20    5.19
  -1 -20 -15   88.70    5.13
  -1 -20 -15   99.19    5.36
  -1 -20 -16    4.45    2.16
  -1 -20 -16   -0.40    2.14
  -1 -20 -16    2.49    2.03
  -1 -20 -17   67.10    4.20
  -1 -20 -17   70.59    4.28
  -1 -20 -17   70.99    4.34
  -1 -20 -18   16.23    2.40
  -1 -20 -18   19.52    2.28
  -1 -20 -18   13.08    2.29
  -1 -20 -19   40.54    3.01
  -1 -20 -19   38.90    2.80
  -1 -20 -19   40.87    3.16
  -1 -20 -20   46.99    3.10
  -1 -20 -20   42.66    2.71
  -1 -20 -20   45.44    3.27
  -1 -20 -21    1.01    1.67
  -1 -20 -21    0.06    1.71
  -1 -20 -22   18.54    1.82
  -1 -20 -22   14.00    1.90
   1 -21 -23   94.84    4.59
   1 -21 -22  106.26    5.01
   1 -21 -22  107.67    5.36
   1 -21 -21   71.17    3.78
   1 -21 -21   69.33    4.11
   1 -21 -20   75.49    4.02
   1 -21 -20   73.55    4.37
   1 -21 -20   69.52    3.82
   1 -21 -19   56.51    3.52
   1 -21 -19   59.05    3.87
   1 -21 -19   55.72    3.43
   1 -21 -18   13.70    2.26
   1 -21 -18    9.97    2.29
   1 -21 -18   14.77    2.17
   1 -21 -17   35.22    2.99
   1 -21 -17   41.63    3.29
   1 -21 -17   39.10    3.13
   1 -21 -16  179.82    8.13
   1 -21 -16  167.10    8.35
   1 -21 -16  161.09    8.29
   1 -21 -15 1492.37   60.73
   1 -21 -15 1446.44   60.98
   1 -21 -15 1532.80   61.05
   1 -21 -15 1407.89   60.62
   1 -21 -14 2063.03   84.28
   1 -21 -14 2015.37   83.97
   1 -21 -13  701.21   30.15
   1 -21 -13  715.83   29.91
   1 -21 -12  506.01   21.87
   1 -21 -12  508.00   21.64
   1  21 -11  748.40   33.99
   1 -21 -11  758.51   31.63
   1 -21 -11  740.13   31.42
   1 -21 -10  189.66    8.72
   1 -21 -10  189.12    8.70
   1  21 -10  200.75   11.16
   1 -21  -9  168.62    7.80
   1  21  -9  174.41   10.23
   1 -21  -8   65.46    3.64
   1 -21  -8   67.46    3.80
   1  21  -8   65.79    5.62
   1 -21  -7  176.38    8.21
   1  21  -7  182.25   10.31
   1 -21  -6    6.31    1.54
   1  21  -6    6.83    2.69
   1 -21  -5    3.50    1.40
   1 -21  -5    5.51    2.25
   1  21  -5    3.91    2.66
   1 -21  -4   10.96    2.45
   1 -21  -4    8.56    2.36
   1 -21  -3  511.38   23.43
   1 -21  -2 2264.53   95.02
   1  21  -1  547.90   24.96
   1 -21  -1  548.95   25.01
   1  21   0 2056.17   85.67
   1 -21   0 2010.88   85.71
  -1  21  -2    2.50    2.32
   1 -21   2    1.15    2.41
   1 -21   3   14.00    3.04
  -1  21  -3   13.13    3.06
   1 -21   4    2.95    2.71
  -1  21  -4    4.02    2.72
  -1 -21  -5   55.41    3.33
  -1  21  -5   59.94    4.95
   1 -21   5   57.89    5.10
  -1 -21  -6    1.64    1.36
  -1 -21  -6    3.25    1.46
  -1  21  -6    0.19    2.33
   1  21   6    5.64    2.71
   1 -21   6    0.40    2.41
  -1 -21  -7    1.83    1.45
   1 -21   7    2.19    2.56
   1  21   7    3.05    2.68
  -1  21  -7    2.39    2.57
  -1 -21  -7    2.11    1.53
   1  21   8  187.01   11.10
  -1  21  -8  190.95   10.74
   1 -21   8  191.61   10.62
  -1 -21  -8  190.12    8.75
  -1 -21  -8  187.45    8.58
   1  21   9   16.98    3.68
  -1  21  -9   15.34    3.57
   1 -21   9   21.36    3.58
  -1 -21  -9   20.73    1.99
   1  21  10   -0.79    2.88
  -1  21 -10   -0.65    2.89
   1 -21  10    0.19    2.52
  -1 -21 -10    3.35    1.66
  -1  21 -11  435.73   20.34
  -1 -21 -11  419.89   18.13
  -1 -21 -11  408.76   17.95
  -1 -21 -12  202.68    9.63
  -1 -21 -12  214.40    9.86
  -1 -21 -12  214.34    9.66
  -1 -21 -13   34.13    2.85
  -1 -21 -13   33.03    2.91
  -1 -21 -13   28.79    2.59
  -1 -21 -13   31.03    2.65
  -1 -21 -14   24.69    2.68
  -1 -21 -14   27.13    2.50
  -1 -21 -14   20.94    2.76
  -1 -21 -14   24.10    2.35
  -1 -21 -15   29.96    2.89
  -1 -21 -15   33.24    3.04
  -1 -21 -15   29.59    2.74
  -1 -21 -16    2.92    2.15
  -1 -21 -16   -0.63    2.15
  -1 -21 -16    0.30    1.81
  -1 -21 -17    5.94    2.19
  -1 -21 -17    9.20    2.13
  -1 -21 -17    6.70    1.96
  -1 -21 -18   17.11    2.35
  -1 -21 -18   17.26    2.21
  -1 -21 -18   15.28    2.26
  -1 -21 -19  132.16    6.23
  -1 -21 -19  122.92    6.34
  -1 -21 -19  125.37    6.15
  -1 -21 -20  125.34    5.57
  -1 -21 -20  113.92    5.71
  -1 -21 -21    0.90    1.57
  -1 -21 -21    1.66    1.56
  -1 -21 -22   81.31    3.74
  -1 -21 -22   70.76    3.84
   1 -22 -22    1.52    1.37
   1 -22 -21   91.91    4.56
   1 -22 -21   99.66    4.93
   1 -22 -20    7.98    1.75
   1 -22 -20    9.45    1.92
   1 -22 -20    9.45    1.53
   1 -22 -19  125.70    6.06
   1 -22 -19  128.27    6.38
   1 -22 -19  124.26    6.09
   1 -22 -18   68.61    4.05
   1 -22 -18   77.20    4.40
   1 -22 -18   71.92    4.17
   1 -22 -17  427.05   18.83
   1 -22 -17  457.29   19.13
   1 -22 -17  437.29   19.14
   1 -22 -16   13.25    2.34
   1 -22 -16   18.23    2.40
   1 -22 -16   16.63    2.54
   1 -22 -15  317.60   13.43
   1 -22 -15  282.98   13.26
   1 -22 -15  290.07   13.01
   1 -22 -14   77.57    4.78
   1 -22 -14   79.96    4.41
   1 -22 -13   11.03    2.41
   1 -22 -13   11.83    2.03
   1 -22 -12  675.20   28.80
   1 -22 -12  679.12   28.60
   1 -22 -11   53.98    3.61
   1 -22 -11   57.45    3.39
   1  22 -10 1234.13   53.43
   1 -22 -10 1221.08   50.79
   1 -22  -9   44.77    2.94
   1 -22  -9   43.55    3.05
   1  22  -9   49.39    5.20
   1 -22  -8    2.50    1.51
   1 -22  -8    2.59    1.66
   1  22  -8    1.79    2.98
   1 -22  -7  429.07   18.27
   1  22  -7  447.29   20.69
   1 -22  -7  418.66   18.34
   1  22  -6    3.61    2.91
   1 -22  -6    3.29    1.43
   1  22  -5  102.01    7.07
   1 -22  -5   97.09    6.44
   1 -22  -5  102.98    5.13
   1 -22  -4  280.09   13.73
   1 -22  -4  251.43   13.49
   1 -22  -4  270.30   11.81
   1 -22  -3    2.54    2.30
   1  22  -2  209.90   11.11
   1 -22  -2  197.46   10.91
   1 -22  -1   74.50    5.74
   1  22  -1   81.29    5.99
   1 -22   0    4.84    2.52
  -1 -22  -1  327.65   14.17
   1 -22   2   42.59    4.56
  -1 -22  -2   42.29    2.78
  -1 -22  -3    4.53    1.49
   1 -22   3    2.27    2.29
  -1  22  -3    5.56    2.61
  -1 -22  -3    3.93    1.50
  -1  22  -4  106.75    7.01
   1 -22   4   97.10    7.01
  -1 -22  -4  105.74    5.24
  -1  22  -5  227.40   12.01
   1 -22   5  213.54   12.03
  -1 -22  -5  226.88   10.11
  -1  22  -6   45.75    4.75
   1 -22   6   51.43    4.87
  -1 -22  -6   48.01    3.21
  -1 -22  -6   52.67    3.07
  -1 -22  -7   11.08    1.71
  -1  22  -7    7.48    2.95
   1 -22   7    8.75    2.98
  -1 -22  -7    9.96    1.83
   1  22   8  156.12    9.53
  -1  22  -8  159.74    9.26
   1 -22   8  160.27    9.11
  -1 -22  -8  135.81    7.01
  -1 -22  -8  147.70    6.90
   1 -22   9   12.66    3.11
  -1  22  -9   13.31    3.62
   1  22   9   10.55    3.40
  -1 -22  -9   15.37    1.87
   1 -22  10   86.79    6.46
  -1  22 -10   87.80    6.84
   1  22  10   90.04    7.35
  -1 -22 -10   87.37    4.65
  -1 -22 -11  179.58    8.62
  -1 -22 -11  183.37    8.46
  -1 -22 -12  134.27    6.67
  -1 -22 -12  128.12    6.43
  -1 -22 -13   61.79    3.87
  -1 -22 -13   69.59    4.28
  -1 -22 -13   69.63    3.98
  -1 -22 -14  308.15   13.04
  -1 -22 -14  267.35   12.96
  -1 -22 -14  305.97   13.26
  -1 -22 -14  294.01   12.97
  -1 -22 -15    6.55    2.22
  -1 -22 -15    6.21    2.33
  -1 -22 -15    6.06    1.92
  -1 -22 -15    7.80    1.78
  -1 -22 -16  342.89   14.50
  -1 -22 -16  366.21   14.77
  -1 -22 -17   34.77    2.80
  -1 -22 -17   34.26    2.83
  -1 -22 -17   26.21    2.61
  -1 -22 -18    1.28    1.85
  -1 -22 -18   -0.86    1.69
  -1 -22 -18    3.96    1.84
  -1 -22 -19    1.56    1.82
  -1 -22 -19    3.34    1.62
  -1 -22 -19    3.29    1.74
  -1 -22 -20   42.45    2.66
  -1 -22 -20   42.14    2.90
  -1 -22 -21    1.98    1.39
  -1 -22 -21    1.15    1.39
   1 -23 -22   98.15    4.64
   1 -23 -21   87.36    4.43
   1 -23 -20   14.13    1.60
   1 -23 -20   13.64    1.93
   1 -23 -19  109.37    5.38
   1 -23 -19  107.65    5.55
   1 -23 -18   23.60    2.43
   1 -23 -18   27.32    2.46
   1 -23 -17   29.54    2.70
   1 -23 -17   32.09    2.84
   1 -23 -16  290.54   13.66
   1 -23 -16  327.89   13.87
   1 -23 -15 1025.89   46.43
   1 -23 -15 1117.71   46.30
   1 -23 -14  438.47   18.43
   1 -23 -14  388.26   18.16
   1 -23 -14  434.42   18.11
   1 -23 -13 1509.58   62.19
   1 -23 -13 1483.65   61.95
   1 -23 -12  505.09   21.97
   1 -23 -12  512.86   21.76
   1 -23 -11  530.32   22.59
   1 -23 -10   34.59    2.64
   1 -23  -9    3.87    1.62
   1 -23  -9    1.00    1.69
   1  23  -9   -0.24    3.16
   1 -23  -8   75.27    4.01
   1 -23  -8   68.10    4.13
   1  23  -8   72.50    6.34
   1 -23  -7   20.86    2.10
   1 -23  -7   22.25    2.20
   1  23  -7   19.43    4.00
   1 -23  -6   37.50    2.74
   1  23  -6   31.25    4.36
   1 -23  -5  277.27   12.26
   1  23  -5  276.13   14.47
   1 -23  -4    4.15    1.49
   1 -23  -4    7.46    2.55
  -1 -23   3    5.85    1.38
   1 -23  -3   10.98    1.60
   1 -23  -3    6.40    2.68
   1 -23  -3    9.52    2.85
  -1 -23   2    2.74    1.27
   1 -23  -2    5.28    2.76
   1  23  -2    4.29    2.61
   1 -23  -2    3.02    1.43
   1 -23  -1 1005.18   45.47
   1  23  -1 1018.15   45.50
  -1 -23   1 1058.82   43.33
   1 -23   0    5.75    2.79
  -1 -23   0    7.43    1.57
  -1 -23  -1  456.55   19.47
   1 -23   2   29.06    2.18
   1 -23   2   27.91    3.93
  -1 -23  -2   35.29    2.42
  -1 -23  -2   30.01    2.46
   1 -23   3  413.88   18.08
   1 -23   3  413.28   20.54
  -1  23  -3  418.43   20.34
  -1 -23  -3  428.52   18.31
  -1 -23  -3  448.30   18.30
  -1  23  -4   60.93    5.30
   1 -23   4   65.89    5.59
  -1 -23  -4   68.10    3.77
  -1 -23  -4   61.40    3.61
  -1  23  -5   73.17    6.12
   1 -23   5   87.36    6.52
  -1 -23  -5   88.18    4.59
  -1  23  -6   25.85    3.99
   1 -23   6   29.67    4.15
  -1 -23  -6   30.15    2.56
  -1 -23  -6   32.12    2.51
  -1 -23  -7    2.93    1.50
  -1 -23  -7    1.49    1.69
   1 -23   7    3.25    2.82
  -1  23  -7    3.24    2.93
  -1 -23  -8    6.19    1.68
   1 -23   8    4.30    2.92
  -1  23  -8    5.73    3.13
  -1 -23  -8    4.33    1.80
  -1  23  -9    0.90    2.99
   1 -23   9    0.42    2.76
  -1 -23  -9    0.82    1.78
  -1 -23  -9    1.76    1.47
  -1 -23 -10   90.34    4.79
  -1 -23 -11   65.96    4.17
  -1 -23 -11   74.28    4.07
  -1 -23 -12   -0.52    1.92
  -1 -23 -12   -0.58    1.83
  -1 -23 -13   21.82    2.70
  -1 -23 -13   24.89    2.41
  -1 -23 -14  210.47    9.96
  -1 -23 -14  213.35    9.70
  -1 -23 -15   13.32    2.44
  -1 -23 -15   11.20    1.91
  -1 -23 -15   11.57    1.89
  -1 -23 -16    7.34    2.13
  -1 -23 -16    7.76    2.18
  -1 -23 -16    7.82    1.78
  -1 -23 -17   50.45    3.32
  -1 -23 -17   44.79    3.22
  -1 -23 -18    1.94    1.74
  -1 -23 -18    3.79    1.76
  -1 -23 -18    3.13    1.58
  -1 -23 -19  125.21    5.83
  -1 -23 -19  127.41    5.95
  -1 -23 -19  117.04    5.92
  -1 -23 -20    2.26    1.43
  -1 -23 -20    2.19    1.37
  -1 -23 -20    1.11    1.19
   1 -24 -21   18.55    1.69
   1 -24 -20    8.43    1.43
   1 -24 -20    5.03    1.53
   1 -24 -19   39.86    2.63
   1 -24 -19   35.17    2.63
   1 -24 -18  166.96    8.30
   1 -24 -18  194.91    8.43
   1 -24 -17   87.08    4.65
   1 -24 -17   76.38    4.44
   1 -24 -16   82.05    4.73
   1 -24 -16   86.93    4.52
   1 -24 -15  114.37    5.90
   1 -24 -15  103.35    5.55
   1 -24 -15  108.62    5.45
   1 -24 -14   90.42    5.15
   1 -24 -14  104.77    5.56
   1 -24 -14  104.07    5.23
   1 -24 -13   17.05    2.62
   1 -24 -13   20.78    2.31
   1 -24 -12   25.98    2.78
   1 -24 -12   30.70    2.59
   1 -24 -11   21.62    2.27
   1 -24 -10   20.74    2.21
   1 -24  -9    6.74    1.74
   1 -24  -9    7.14    1.85
   1 -24  -8    5.36    1.61
   1 -24  -8    3.20    1.77
   1  24  -8    3.86    3.24
   1 -24  -7   16.33    1.98
   1  24  -7   16.39    3.72
   1 -24  -7   16.10    2.03
   1  24  -6  313.01   16.14
   1 -24  -6  311.05   13.73
   1  24  -5  497.14   23.65
   1 -24  -5  497.38   21.25
   1 -24  -4  455.64   18.94
   1 -24  -4  472.43   21.11
   1 -24  -4  450.68   18.96
  -1 -24   4  418.80   18.69
   1 -24  -3   55.66    3.30
   1 -24  -3   58.54    5.20
   1 -24  -3   55.49    3.31
  -1 -24   3   55.58    3.16
   1 -24  -2    1.93    1.54
  -1 -24   2    3.44    1.34
   1 -24  -2    2.65    1.37
   1  24  -2   -0.65    2.96
   1 -24  -2    4.37    2.59
   1 -24  -1    0.21    1.34
  -1 -24   1    0.31    1.39
   1 -24  -1    1.23    1.34
   1 -24  -1    1.91    2.63
  -1 -24   0    7.22    1.62
   1 -24   0    8.64    1.55
   1 -24   0    5.85    2.88
   1 -24   1    5.53    1.46
  -1 -24  -1    6.74    1.64
  -1 -24  -1    4.15    1.47
   1 -24   2   77.55    4.11
   1 -24   2   84.62    6.44
  -1 -24  -2   79.74    4.25
  -1 -24  -2   82.75    4.37
   1 -24   3   34.11    2.33
   1 -24   3   30.98    4.36
  -1 -24  -3   36.10    2.67
  -1 -24  -3   36.60    2.61
   1 -24   4  483.29   23.10
  -1  24  -4  464.32   22.81
  -1 -24  -4  488.74   20.72
  -1 -24  -4  485.44   20.66
  -1  24  -5  576.24   26.46
   1 -24   5  566.70   26.58
  -1 -24  -5  567.53   24.21
  -1  24  -6  740.95   33.44
   1 -24   6  742.32   33.55
  -1 -24  -6  735.73   31.18
  -1 -24  -6  741.50   31.06
   1 -24   7   46.62    5.22
  -1 -24  -7   51.23    3.35
  -1 -24  -7   51.35    3.29
   1 -24   8   12.49    3.41
  -1  24  -8    8.66    3.33
  -1 -24  -8   12.52    2.15
  -1 -24  -8   12.59    1.90
  -1 -24  -9   49.57    3.45
  -1 -24  -9   54.07    3.31
  -1 -24 -10   29.53    2.53
  -1 -24 -11   12.13    1.99
  -1 -24 -12  114.91    6.10
  -1 -24 -12  120.14    5.97
  -1 -24 -13   -0.15    2.03
  -1 -24 -13   -0.26    1.62
  -1 -24 -14   96.26    5.23
  -1 -24 -14   90.84    4.91
  -1 -24 -15  239.40   10.60
  -1 -24 -15  220.55   10.21
  -1 -24 -16   91.39    5.05
  -1 -24 -17    5.57    1.91
  -1 -24 -18   38.32    2.80
  -1 -24 -19  148.18    6.87
  -1 -24 -20    8.43    1.33
   1 -25 -20   37.03    2.29
   1 -25 -20   36.48    2.31
   1 -25 -19   19.31    1.89
   1 -25 -19   13.81    1.76
   1 -25 -18   68.94    4.02
   1 -25 -18   84.42    4.24
   1 -25 -17  104.07    4.95
   1 -25 -17   79.24    4.60
   1 -25 -16   46.29    3.14
   1 -25 -16   55.96    3.54
   1 -25 -16   50.31    3.02
   1 -25 -15   29.92    2.69
   1 -25 -15   23.63    2.27
   1 -25 -15   26.17    2.31
   1 -25 -14  991.97   41.03
   1 -25 -14  964.24   40.76
   1 -25 -13   12.92    2.42
   1 -25 -13   15.11    2.12
   1 -25 -12  244.54   11.01
   1 -25 -11  139.78    6.75
   1 -25 -10   25.24    2.74
   1 -25 -10   31.58    2.53
   1 -25  -9  129.90    6.39
   1 -25  -9  122.38    6.20
   1 -25  -8    9.21    1.72
   1 -25  -8    8.41    1.92
   1 -25  -7  357.80   15.50
   1 -25  -7  353.19   15.64
   1  25  -7  362.16   18.10
   1 -25  -6  359.48   15.81
   1  25  -6  364.72   18.16
   1 -25  -5    0.84    1.65
   1  25  -5    1.89    2.98
   1 -25  -5    3.64    1.76
   1 -25  -4 1131.91   45.59
   1 -25  -4 1156.03   45.63
  -1 -25   4 1026.90   45.31
   1 -25  -3   44.66    3.02
   1 -25  -3   50.32    4.90
   1 -25  -3   45.21    2.96
  -1 -25   3   42.73    2.78
   1 -25  -2    4.25    1.63
  -1 -25   2    8.09    1.53
   1 -25  -2    4.62    2.92
   1 -25  -2    2.52    1.52
   1 -25  -1  105.44    5.16
   1 -25  -1  106.73    7.30
   1 -25  -1   96.72    5.02
  -1 -25   1  103.25    5.12
   1 -25   0   45.37    4.86
   1 -25   0   43.86    2.90
  -1 -25   0   51.29    3.01
   1 -25   1  261.98   11.48
  -1 -25  -1  247.93   11.47
  -1 -25  -1  273.80   11.59
   1 -25   2   29.73    2.24
   1 -25   2   27.37    4.15
  -1 -25  -2   24.67    2.37
  -1 -25  -2   32.25    2.48
   1 -25   3  215.86   12.16
  -1 -25  -3  218.25    9.75
  -1 -25  -3  225.98    9.78
   1 -25   3  203.70    9.49
   1 -25   4  277.10   14.49
  -1 -25  -4  260.00   11.95
  -1 -25  -4  274.43   11.96
  -1 -25  -5   54.36    3.44
   1 -25   5   45.50    5.24
  -1 -25  -6    7.34    1.83
   1 -25   6    8.24    3.24
  -1  25  -6    7.87    3.44
  -1 -25  -6   11.14    1.97
   1 -25   7   96.50    7.13
  -1 -25  -7   84.92    4.91
  -1 -25  -7   98.06    4.91
  -1 -25  -8  373.87   16.73
  -1 -25  -8  391.69   16.62
  -1 -25  -9   27.04    2.51
  -1 -25  -9   21.51    2.28
  -1 -25 -10   85.00    4.84
  -1 -25 -10   89.53    4.71
  -1 -25 -11    2.16    1.77
  -1 -25 -12    2.93    2.01
  -1 -25 -12    1.86    1.68
  -1 -25 -13   95.67    5.37
  -1 -25 -13  102.82    5.21
  -1 -25 -14   14.78    2.28
  -1 -25 -14   13.48    1.99
  -1 -25 -15   60.23    3.88
  -1 -25 -15   60.09    3.49
  -1 -25 -16   35.16    2.88
  -1 -25 -17   21.46    2.28
  -1 -25 -18   13.00    1.89
  -1 -25 -19    6.53    1.50
  -1 -25 -20  187.37    8.14
   1 -26 -20   28.40    1.90
   1 -26 -19    2.54    1.46
   1 -26 -18  139.53    6.62
   1 -26 -17    0.85    1.69
   1 -26 -16    1.60    1.85
   1 -26 -16    3.96    1.39
   1 -26 -15   14.19    2.32
   1 -26 -15   15.49    1.87
   1 -26 -14   14.46    2.31
   1 -26 -14   17.01    2.08
   1 -26 -13   61.58    3.99
   1 -26 -13   63.43    3.76
   1 -26 -12  192.18    8.88
   1 -26 -11    9.13    1.80
   1 -26 -10   89.53    5.16
   1 -26 -10   98.25    5.04
   1 -26  -9    2.74    1.76
   1 -26  -9    2.31    1.94
   1 -26  -8    7.19    1.86
   1 -26  -8    6.38    2.04
   1 -26  -7  113.89    5.80
   1 -26  -7  109.13    5.67
   1 -26  -6 1114.00   46.51
   1 -26  -5   32.04    2.70
   1  26  -5   36.20    4.83
   1 -26  -5   31.71    2.75
   1 -26  -4  538.29   22.32
   1 -26  -4  540.57   22.37
  -1 -26   4  499.85   22.07
   1 -26  -3   40.92    2.91
   1 -26  -3   37.83    4.46
   1 -26  -3   38.45    2.78
  -1 -26   3   38.35    2.60
   1 -26  -2   22.00    2.12
   1 -26  -2   20.93    3.70
   1 -26  -2   18.11    2.00
  -1 -26   2   18.70    1.98
   1 -26  -1  109.40    5.44
   1 -26  -1  117.86    7.94
   1 -26  -1  103.53    5.29
  -1 -26   1  109.17    5.36
   1 -26   0   31.16    2.40
  -1 -26   0   32.49    2.44
   1 -26   1   27.99    2.34
  -1 -26  -1   30.75    2.33
  -1 -26  -1   30.70    2.41
   1 -26   2  527.02   25.05
  -1 -26  -2  519.06   22.40
   1 -26   2  520.34   22.27
  -1 -26  -2  541.43   22.46
   1 -26   3   32.96    4.45
  -1 -26  -3   35.36    2.79
  -1 -26  -3   40.82    2.85
   1 -26   3   38.95    2.51
   1 -26   4 1757.33   75.99
  -1 -26  -4 1748.81   73.32
  -1 -26  -4 1799.99   73.29
   1 -26   5   14.72    3.53
  -1 -26  -5   10.94    2.07
  -1 -26  -6  334.13   14.76
  -1 -26  -7   23.51    2.45
  -1 -26  -7   23.95    2.27
  -1 -26  -8    0.71    1.88
  -1 -26  -8    1.36    1.64
  -1 -26  -9    8.50    2.09
  -1 -26  -9    7.18    1.90
  -1 -26 -10   98.81    5.37
  -1 -26 -10  100.62    5.22
  -1 -26 -11   51.08    3.30
  -1 -26 -12    8.63    1.90
  -1 -26 -13   21.15    2.49
  -1 -26 -13   20.56    2.22
  -1 -26 -14  117.05    6.13
  -1 -26 -14  121.93    5.92
  -1 -26 -15   14.03    2.12
  -1 -26 -15   12.14    1.75
  -1 -26 -16    3.68    1.84
  -1 -26 -17    3.40    1.72
  -1 -26 -18   52.04    3.14
  -1 -26 -19   38.16    2.41
   1 -27 -19   13.79    1.57
   1 -27 -18   24.15    2.13
   1 -27 -17   28.13    2.44
   1 -27 -16   58.97    3.66
   1 -27 -16   57.66    3.24
   1 -27 -15  172.48    8.29
   1 -27 -15  176.16    8.01
   1 -27 -14   34.19    2.96
   1 -27 -14   35.24    2.61
   1 -27 -13  106.37    5.71
   1 -27 -13  109.58    5.49
   1 -27 -12    2.17    1.69
   1 -27 -11   17.47    2.43
   1 -27 -11   18.36    2.17
   1 -27 -10    5.41    1.84
   1 -27 -10    5.20    1.97
   1 -27  -9  100.59    5.46
   1 -27  -9  104.23    5.29
   1 -27  -8   80.04    4.63
   1 -27  -8   82.67    4.54
   1 -27  -7  124.13    6.31
   1 -27  -6   93.99    5.08
   1 -27  -5  618.93   26.44
   1 -27  -5  624.95   26.38
   1 -27  -4  238.28   10.41
  -1 -27   4  211.22   10.10
   1 -27  -4  245.61   10.47
   1 -27  -3 1137.01   46.04
   1 -27  -3 1118.16   46.00
  -1 -27   3 1067.38   45.83
   1 -27  -2  388.99   16.22
   1 -27  -2  402.53   18.94
   1 -27  -2  369.64   16.14
  -1 -27   2  357.11   16.04
   1 -27  -1   34.16    4.39
   1 -27  -1   37.09    2.59
   1 -27  -1   39.08    2.75
  -1 -27   1   38.05    2.69
   1 -27   0    7.20    1.62
  -1 -27   0    8.45    1.76
   1 -27   1   17.44    1.89
  -1 -27  -1   15.16    1.79
  -1 -27  -1   16.09    2.08
  -1 -27  -2  125.94    6.22
   1 -27   2  122.72    6.09
  -1 -27  -2  134.58    6.35
   1 -27   3    1.88    1.44
  -1 -27  -3    2.59    1.73
  -1 -27  -3    2.92    1.75
  -1 -27  -4   63.09    3.91
  -1 -27  -4   67.19    3.98
  -1 -27  -5    7.60    2.06
  -1 -27  -6  335.98   14.85
  -1 -27  -7  116.74    6.10
  -1 -27  -7  119.12    5.94
  -1 -27  -8  382.71   16.96
  -1 -27  -8  391.91   16.83
  -1 -27  -9  242.58   11.18
  -1 -27  -9  247.24   11.03
  -1 -27 -10   34.26    2.90
  -1 -27 -10   35.40    2.70
  -1 -27 -11   23.83    2.54
  -1 -27 -11   25.13    2.43
  -1 -27 -12    0.56    1.58
  -1 -27 -13  117.52    6.01
  -1 -27 -13  115.22    5.80
  -1 -27 -14    1.26    1.85
  -1 -27 -14    1.64    1.53
  -1 -27 -15  192.31    8.71
  -1 -27 -15  182.12    8.41
  -1 -27 -16    5.80    1.82
  -1 -27 -17   39.86    2.82
  -1 -27 -18   27.22    2.20
  -1 -27 -19   18.92    1.63
   1 -28 -19   88.49    4.24
   1 -28 -18   90.91    4.52
   1 -28 -17  179.89    8.22
   1 -28 -16   41.39    2.95
   1 -28 -16   42.50    2.54
   1 -28 -15    2.82    1.77
   1 -28 -15    4.25    1.52
   1 -28 -14   11.54    2.19
   1 -28 -14   12.07    1.81
   1 -28 -13  191.69    8.79
   1 -28 -12   34.01    2.66
   1 -28 -11    1.29    1.94
   1 -28 -11    3.16    1.79
   1 -28 -10    2.18    1.99
   1 -28 -10    1.82    1.67
   1 -28  -9    2.54    1.81
   1 -28  -9    1.75    1.99
   1 -28  -8    4.50    1.80
   1 -28  -8    5.15    1.93
   1 -28  -7  210.39    9.80
   1 -28  -6   17.08    2.27
   1 -28  -5 1056.66   44.85
   1 -28  -5 1092.03   44.86
   1 -28  -4  137.31    6.80
  -1 -28   4  139.68    6.53
   1 -28  -4  136.81    6.81
   1 -28  -3   64.45    3.85
  -1 -28   3   58.26    3.59
   1 -28  -2   69.16    4.02
   1 -28  -2   77.81    4.19
  -1 -28   2   73.93    4.04
   1 -28  -1  126.01    6.38
   1 -28  -1  140.23    6.57
  -1 -28   1  140.51    6.52
  -1 -28   0   32.07    2.47
   1 -28   0   28.77    2.39
  -1 -28  -1  462.52   20.65
  -1 -28  -1  526.79   20.86
   1 -28   1  476.56   20.65
  -1 -28  -2   31.89    2.63
   1 -28   2   34.71    2.52
  -1 -28  -2   39.34    2.86
  -1 -28  -3 1452.84   62.18
  -1 -28  -3 1588.59   62.29
   1 -28   3 1477.82   62.00
  -1 -28  -4  873.53   37.76
  -1 -28  -4  930.65   37.81
  -1 -28  -5 1624.80   68.29
  -1 -28  -5 1671.67   68.26
  -1 -28  -6  401.04   17.49
  -1 -28  -7  172.98    8.54
  -1 -28  -7  186.07    8.44
  -1 -28  -8   63.23    4.06
  -1 -28  -8   67.23    3.93
  -1 -28  -9   10.56    2.04
  -1 -28  -9    8.43    1.84
  -1 -28 -10    4.62    1.90
  -1 -28 -10    6.27    1.73
  -1 -28 -11  114.92    5.95
  -1 -28 -11  116.36    5.84
  -1 -28 -12   24.04    2.31
  -1 -28 -13   52.65    3.29
  -1 -28 -14    2.95    2.03
  -1 -28 -14    3.56    1.63
  -1 -28 -15   31.36    2.59
  -1 -28 -15   29.67    2.21
  -1 -28 -16   13.68    1.97
  -1 -28 -17    4.36    1.58
  -1 -28 -18  135.19    6.22
   1 -29 -19    3.35    1.00
   1 -29 -18   58.16    3.15
   1 -29 -17    5.84    1.63
   1 -29 -16   21.59    2.13
   1 -29 -16   17.53    1.63
   1 -29 -15    9.96    1.99
   1 -29 -15    9.21    1.55
   1 -29 -14   64.75    3.95
   1 -29 -14   70.99    3.80
   1 -29 -13  270.35   11.93
   1 -29 -12   -0.34    1.97
   1 -29 -12    2.18    1.60
   1 -29 -11   -0.14    1.89
   1 -29 -11   -0.36    1.66
   1 -29 -10    0.50    1.98
   1 -29 -10    1.86    1.70
   1 -29  -9    4.82    2.12
   1 -29  -9    3.03    1.69
   1 -29  -8  204.15    9.65
   1 -29  -8  209.89    9.55
   1 -29  -7   18.31    2.37
   1 -29  -6  243.33   11.10
   1 -29  -5   93.48    5.19
   1 -29  -5  100.85    5.27
   1 -29  -4  784.13   33.25
   1 -29  -4  839.39   33.34
  -1 -29   4  762.26   33.01
   1 -29  -3  539.71   23.36
   1 -29  -3  587.66   23.48
  -1 -29   3  529.25   23.23
   1 -29  -2  159.68    7.79
  -1 -29   2  167.85    7.82
   1 -29  -2  179.58    7.98
   1 -29  -1   89.82    4.62
  -1 -29   1   82.72    4.54
   1 -29   0    3.69    1.64
  -1 -29   0    4.68    1.75
   1 -29   1   13.45    1.86
  -1 -29  -1    9.64    1.95
  -1 -29  -2  217.53   10.36
  -1 -29  -2  248.47   10.59
   1 -29   2  232.19   10.33
  -1 -29  -3   21.50    2.27
  -1 -29  -3   19.43    2.37
   1 -29   3   16.97    1.92
  -1 -29  -4   98.01    5.29
  -1 -29  -4  105.61    5.42
  -1 -29  -5  119.32    6.06
  -1 -29  -5  117.89    6.11
  -1 -29  -6  164.40    7.90
  -1 -29  -7  396.70   17.22
  -1 -29  -7  392.07   17.13
  -1 -29  -8  690.79   28.95
  -1 -29  -8  675.20   28.84
  -1 -29  -9  110.68    5.94
  -1 -29  -9  119.00    5.83
  -1 -29 -10  198.29    9.23
  -1 -29 -10  197.93    9.11
  -1 -29 -11  264.76   12.01
  -1 -29 -11  269.36   11.90
  -1 -29 -12    1.73    1.55
  -1 -29 -13  122.17    5.95
  -1 -29 -14   18.61    2.22
  -1 -29 -14   18.96    1.94
  -1 -29 -15  248.50   11.09
  -1 -29 -15  250.33   10.86
  -1 -29 -16  181.23    8.25
  -1 -29 -17   65.07    3.52
  -1 -29 -18    9.49    1.37
   1 -30 -18   55.12    2.90
   1 -30 -17   23.96    2.00
   1 -30 -16   41.97    2.66
   1 -30 -16   36.57    2.23
   1 -30 -15    0.53    1.64
   1 -30 -15    1.11    1.26
   1 -30 -14   94.28    4.71
   1 -30 -13  123.55    5.97
   1 -30 -12    2.57    1.89
   1 -30 -12    2.14    1.61
   1 -30 -11   47.63    3.29
   1 -30 -11   42.92    3.04
   1 -30 -10   53.14    3.57
   1 -30 -10   51.96    3.38
   1 -30  -9    1.89    2.03
   1 -30  -9    5.61    1.86
   1 -30  -8    5.85    2.03
   1 -30  -8    8.12    2.02
   1 -30  -7   31.05    2.80
   1 -30  -6  528.47   23.35
   1 -30  -6  564.25   23.35
   1 -30  -5  122.78    6.26
   1 -30  -5  127.47    6.34
   1 -30  -4  149.77    7.09
   1 -30  -4  167.08    7.23
   1 -30  -3   15.94    2.12
   1 -30  -3   22.40    2.39
  -1 -30   3   20.31    2.05
   1 -30  -2    2.97    1.78
   1 -30  -2    3.35    1.56
  -1 -30   2    3.49    1.60
   1 -30  -1  121.39    5.94
  -1 -30   1  118.64    5.92
   1 -30   0   95.35    4.90
  -1 -30   0   93.62    4.98
  -1 -30  -1   69.11    3.94
   1 -30   1   65.42    3.73
  -1 -30  -2  154.15    7.54
  -1 -30  -2  178.22    7.84
   1 -30   2  159.47    7.49
  -1 -30  -3  364.41   16.14
   1 -30   3  360.61   15.97
  -1 -30  -3  399.47   16.32
  -1 -30  -4  296.91   13.59
  -1 -30  -4  321.46   13.71
  -1 -30  -5  968.98   41.21
  -1 -30  -5 1002.16   41.23
  -1 -30  -6   64.44    3.97
  -1 -30  -7 1117.07   46.63
  -1 -30  -8   25.02    2.64
  -1 -30  -8   21.74    2.45
  -1 -30  -9   46.85    3.20
  -1 -30  -9   41.40    3.06
  -1 -30 -10    7.15    2.03
  -1 -30 -10    6.23    1.82
  -1 -30 -11   43.17    3.02
  -1 -30 -11   42.91    2.95
  -1 -30 -12    4.13    1.83
  -1 -30 -12    3.78    1.62
  -1 -30 -13   29.95    2.36
  -1 -30 -14   10.27    1.64
  -1 -30 -15   73.59    3.97
  -1 -30 -15   73.05    3.67
  -1 -30 -16   44.08    2.79
  -1 -30 -17   54.92    3.02
   1 -31 -17   41.99    2.49
   1 -31 -16   65.76    3.34
   1 -31 -16   57.26    2.95
   1 -31 -15   13.03    1.79
   1 -31 -15   11.56    1.43
   1 -31 -14  135.31    6.28
   1 -31 -13    9.26    1.67
   1 -31 -12    5.22    1.87
   1 -31 -12    6.31    1.67
   1 -31 -11    0.95    1.81
   1 -31 -11    1.74    1.62
   1 -31 -10   45.24    3.30
   1 -31 -10   47.23    3.12
   1 -31  -9    2.55    2.00
   1 -31  -9    6.68    1.87
   1 -31  -8   53.12    3.74
   1 -31  -8   63.39    3.75
   1 -31  -7  191.20    8.98
   1 -31  -6   80.09    4.64
   1 -31  -6   86.57    4.64
   1 -31  -5   68.87    4.18
   1 -31  -5   78.27    4.35
   1 -31  -4  454.13   20.37
   1 -31  -4  502.86   20.51
   1 -31  -3   43.07    3.02
   1 -31  -3   50.75    3.25
  -1 -31   3   47.64    2.96
   1 -31  -2   49.36    3.11
  -1 -31   2   44.70    2.90
   1 -31  -1   16.19    2.07
  -1 -31   1   14.16    1.95
  -1 -31   0   83.94    4.51
   1 -31   0   82.05    4.40
   1 -31   1   26.39    2.23
  -1 -31  -1   26.81    2.40
  -1 -31  -2   29.70    2.40
  -1 -31  -2   33.40    2.72
   1 -31   2   32.79    2.40
  -1 -31  -3  303.79   13.67
   1 -31   3  308.00   13.53
  -1 -31  -3  330.05   13.85
  -1 -31  -4    3.63    1.73
  -1 -31  -4    4.56    2.02
  -1 -31  -5   83.17    4.64
  -1 -31  -5   84.57    4.73
  -1 -31  -6   21.00    2.40
  -1 -31  -7  658.31   27.89
  -1 -31  -8   -0.33    1.89
  -1 -31  -8    5.88    1.86
  -1 -31  -9  652.68   27.42
  -1 -31  -9  642.51   27.34
  -1 -31 -10    4.61    1.85
  -1 -31 -10    2.65    1.64
  -1 -31 -11  110.72    5.73
  -1 -31 -11  118.79    5.69
  -1 -31 -12  201.28    9.33
  -1 -31 -12  208.12    9.21
  -1 -31 -13    4.32    1.48
  -1 -31 -14  288.09   12.41
  -1 -31 -15   11.73    1.71
  -1 -31 -15   12.91    1.38
  -1 -31 -16  174.35    7.78
  -1 -31 -17   60.81    3.11
   1 -32 -17    8.72    1.24
   1 -32 -16    2.01    1.24
   1 -32 -15    6.96    1.16
   1 -32 -14   18.00    1.70
   1 -32 -13  192.42    8.58
   1 -32 -13  184.57    8.42
   1 -32 -12  293.58   13.03
   1 -32 -12  300.89   12.94
   1 -32 -11  143.26    6.76
   1 -32 -11  137.34    6.63
   1 -32 -10   41.23    3.00
   1 -32 -10   43.68    2.92
   1 -32  -9   52.61    3.49
   1 -32  -9   54.80    3.43
   1 -32  -8    5.85    1.97
   1 -32  -7    1.54    1.91
   1 -32  -6  111.07    5.83
   1 -32  -6  120.49    5.89
   1 -32  -5   24.22    2.37
   1 -32  -5   25.07    2.43
   1 -32  -4    5.77    1.72
   1 -32  -4    8.39    1.95
   1 -32  -3  121.23    6.22
  -1 -32   3  125.70    6.20
   1 -32  -2  232.45    9.87
  -1 -32   2  203.90    9.67
   1 -32  -1    4.26    1.59
  -1 -32   1    2.60    1.49
  -1 -32   0   -0.53    1.61
   1 -32   0    2.27    1.48
   1 -32   1   17.98    1.94
  -1 -32  -1   22.57    2.21
  -1 -32  -2   30.58    2.29
   1 -32   2   26.38    2.23
  -1 -32  -2   33.69    2.64
  -1 -32  -3    7.09    1.63
  -1 -32  -3    7.52    1.89
   1 -32   3    6.58    1.46
  -1 -32  -4  519.42   23.00
  -1 -32  -4  571.35   23.21
  -1 -32  -5  260.27   11.80
  -1 -32  -5  271.53   11.92
  -1 -32  -6  279.67   12.56
  -1 -32  -6  286.88   12.62
  -1 -32  -7  509.00   21.76
  -1 -32  -8  194.20    9.25
  -1 -32  -8  209.27    9.29
  -1 -32  -9  148.43    7.10
  -1 -32  -9  147.25    7.04
  -1 -32 -10   65.00    3.75
  -1 -32 -10   61.27    3.62
  -1 -32 -11   40.57    2.81
  -1 -32 -11   38.96    2.69
  -1 -32 -12   20.79    2.08
  -1 -32 -12   17.61    1.90
  -1 -32 -13   25.46    2.25
  -1 -32 -13   30.58    2.14
  -1 -32 -14   86.89    4.19
  -1 -32 -15   43.24    2.63
  -1 -32 -15   42.67    2.28
  -1 -32 -16  111.41    5.13
   1 -33 -16    2.01    1.07
   1 -33 -15  236.88   10.07
   1 -33 -14   16.71    1.53
   1 -33 -13  413.15   17.89
   1 -33 -13  427.72   17.81
   1 -33 -12   10.39    1.87
   1 -33 -12   17.73    1.80
   1 -33 -11    4.66    1.67
   1 -33 -11    6.44    1.61
   1 -33 -10   45.33    3.11
   1 -33 -10   48.41    3.04
   1 -33  -9   18.62    2.20
   1 -33  -9   20.89    2.14
   1 -33  -8   36.54    2.80
   1 -33  -7   79.33    4.37
   1 -33  -6   30.65    2.60
   1 -33  -6   36.41    2.77
   1 -33  -5  187.91    8.84
   1 -33  -5  201.71    9.00
   1 -33  -4    2.26    1.51
   1 -33  -4    3.94    1.77
   1 -33  -3  161.42    7.92
  -1 -33   3  175.39    7.96
   1 -33  -2   22.03    2.16
  -1 -33   2   21.22    2.02
   1 -33  -1   53.13    3.17
  -1 -33   1   48.79    3.11
  -1 -33   0   41.22    2.83
   1 -33   0   41.56    2.76
  -1 -33  -1   30.48    2.49
   1 -33   1   28.81    2.30
   1 -33   2   55.50    3.22
  -1 -33  -2   55.94    3.48
  -1 -33  -3  211.40   10.03
  -1 -33  -3  250.22   10.36
  -1 -33  -4   64.64    3.72
  -1 -33  -4   69.53    3.96
  -1 -33  -5   51.07    3.24
  -1 -33  -5   54.54    3.43
  -1 -33  -6   84.67    4.58
  -1 -33  -6   87.27    4.66
  -1 -33  -7   36.53    2.74
  -1 -33  -8  168.96    7.99
  -1 -33  -8  174.59    8.01
  -1 -33  -9   81.80    4.48
  -1 -33  -9   86.83    4.48
  -1 -33 -10  139.68    6.69
  -1 -33 -10  140.76    6.62
  -1 -33 -11  198.89    9.04
  -1 -33 -11  201.98    8.97
  -1 -33 -12   20.23    2.00
  -1 -33 -12   18.82    1.83
  -1 -33 -13   98.24    4.79
  -1 -33 -13   96.95    4.64
  -1 -33 -14    3.21    1.08
   1 -34 -14   17.47    1.64
   1 -34 -14   16.60    1.39
   1 -34 -13    0.60    1.32
   1 -34 -13   -0.75    1.23
   1 -34 -12   91.78    4.66
   1 -34 -12   95.47    4.57
   1 -34 -11   15.68    1.88
   1 -34 -11   18.56    1.84
   1 -34 -10   10.15    1.77
   1 -34 -10   11.09    1.71
   1 -34  -9   68.90    3.92
   1 -34  -9   73.33    3.94
   1 -34  -8   20.07    2.11
   1 -34  -7    6.30    1.64
   1 -34  -7    4.92    1.73
   1 -34  -6   58.86    3.48
   1 -34  -6   64.21    3.69
   1 -34  -5    1.43    1.47
   1 -34  -5    2.32    1.70
   1 -34  -4    5.39    1.45
   1 -34  -4    7.25    1.79
  -1 -34   3    1.53    1.26
   1 -34  -3    0.68    1.58
   1 -34  -2   20.33    2.10
  -1 -34   2   20.62    1.90
   1 -34  -1    8.84    1.68
  -1 -34   1   10.23    1.61
  -1 -34   0    1.22    1.47
   1 -34   0   -1.46    1.52
   1 -34   1    3.75    1.42
  -1 -34  -1    5.13    1.64
   1 -34   2   21.88    1.92
  -1 -34  -2   21.42    2.20
  -1 -34  -3   11.05    1.52
  -1 -34  -3    8.86    1.93
  -1 -34  -4    3.43    1.38
  -1 -34  -4    2.24    1.70
  -1 -34  -5   40.67    2.70
  -1 -34  -5   40.53    2.92
  -1 -34  -6  568.43   24.89
  -1 -34  -6  618.59   25.05
  -1 -34  -7    3.85    1.56
  -1 -34  -8   76.36    4.11
  -1 -34  -9   30.16    2.37
  -1 -34  -9   31.04    2.35
  -1 -34 -10    9.87    1.70
  -1 -34 -10    7.67    1.59
  -1 -34 -11    1.78    1.47
  -1 -34 -11    1.59    1.38
  -1 -34 -12   79.51    4.10
  -1 -34 -12   80.85    3.99
  -1 -34 -13  198.17    8.54
  -1 -34 -13  190.10    8.40
  -1 -34 -14   46.48    2.59
   1 -35 -14   71.22    3.48
   1 -35 -13    3.77    1.27
   1 -35 -13    3.36    1.07
   1 -35 -12  179.88    7.92
   1 -35 -12  176.01    7.85
   1 -35 -11    3.73    1.40
   1 -35 -11    5.43    1.35
   1 -35 -10   41.51    2.73
   1 -35 -10   46.06    2.73
   1 -35  -9   28.59    2.23
   1 -35  -9   29.77    2.29
   1 -35  -8   33.88    2.42
   1 -35  -7    9.15    1.62
   1 -35  -7   10.26    1.77
   1 -35  -6   46.85    2.88
   1 -35  -6   48.85    3.07
   1 -35  -5   30.98    2.28
   1 -35  -5   36.18    2.58
   1 -35  -4   26.59    2.05
   1 -35  -4   31.99    2.45
   1 -35  -3   26.66    2.31
   1 -35  -2    2.29    1.51
  -1 -35   2    4.61    1.31
  -1 -35   1    0.98    1.32
   1 -35  -1   -0.69    1.51
  -1 -35   0   16.22    1.83
   1 -35   0   17.78    1.78
   1 -35   1    5.23    1.36
  -1 -35  -1    5.22    1.58
   1 -35   2   10.09    1.45
  -1 -35  -2    7.34    1.72
  -1 -35  -3   46.94    3.04
  -1 -35  -4   15.49    1.66
  -1 -35  -4   17.87    2.06
  -1 -35  -5    5.59    1.41
  -1 -35  -5    5.40    1.73
  -1 -35  -6   -1.34    1.35
  -1 -35  -6   -0.21    1.61
  -1 -35  -7    5.91    1.49
  -1 -35  -8    1.91    1.43
  -1 -35  -9   17.14    1.82
  -1 -35  -9   19.39    1.88
  -1 -35 -10   94.92    4.72
  -1 -35 -10   97.90    4.71
  -1 -35 -11   12.47    1.56
  -1 -35 -11    7.06    1.38
  -1 -35 -12  346.62   14.46
  -1 -35 -12  334.40   14.36
  -1 -35 -13   20.71    1.75
  -1 -35 -13   22.55    1.51
   1 -36 -13   43.27    2.36
   1 -36 -12   -1.94    1.20
   1 -36 -12   -0.77    1.08
   1 -36 -11   -0.46    1.17
   1 -36 -11   -1.36    1.25
   1 -36 -10    0.92    1.24
   1 -36 -10    0.58    1.24
   1 -36  -9   18.28    1.71
   1 -36  -9   16.24    1.76
   1 -36  -8    3.60    1.33
   1 -36  -7    1.24    1.25
   1 -36  -7    0.14    1.43
   1 -36  -6   21.31    1.80
   1 -36  -6   21.94    2.09
   1 -36  -5   12.86    1.52
   1 -36  -5   15.69    1.89
   1 -36  -4   97.72    4.90
   1 -36  -3   21.35    2.00
  -1 -36   2   20.12    1.70
   1 -36  -2   17.72    1.85
  -1 -36   1    4.31    1.31
   1 -36  -1    3.73    1.39
   1 -36   0    0.76    1.25
  -1 -36   0   -0.27    1.30
  -1 -36  -1   36.20    2.45
   1 -36   1   34.98    2.28
  -1 -36  -2    8.61    1.62
  -1 -36  -3    9.17    1.70
  -1 -36  -4   41.72    2.80
  -1 -36  -5   -0.23    1.19
  -1 -36  -5   -1.89    1.53
  -1 -36  -6   13.96    1.55
  -1 -36  -6   14.86    1.85
  -1 -36  -7   12.00    1.52
  -1 -36  -8   26.90    2.03
  -1 -36  -9    3.94    1.34
  -1 -36  -9    7.01    1.42
  -1 -36 -10   13.15    1.51
  -1 -36 -10   12.49    1.49
  -1 -36 -11   16.88    1.59
  -1 -36 -11   16.86    1.54
  -1 -36 -12  176.18    8.05
  -1 -36 -12  193.39    7.99
   1 -37 -11    2.71    1.02
   1 -37 -11    2.12    1.03
   1 -37 -10   -0.28    1.11
   1 -37 -10    0.07    1.12
   1 -37  -9   20.43    1.66
   1 -37  -8   14.49    1.44
   1 -37  -7  146.21    6.78
   1 -37  -7  162.83    7.01
   1 -37  -6    1.54    1.03
   1 -37  -6    2.01    1.36
   1 -37  -5   38.37    2.54
   1 -37  -4  159.69    7.29
   1 -37  -3    2.70    1.35
   1 -37  -2  109.93    5.23
  -1 -37   1    6.79    1.32
   1 -37  -1    6.66    1.36
   1 -37   0  102.10    4.81
  -1 -37   0  101.45    4.84
   1 -37   1   11.41    1.34
  -1 -37  -1   10.22    1.54
  -1 -37  -2   64.97    3.50
  -1 -37  -3   18.43    1.85
  -1 -37  -4    9.05    1.57
  -1 -37  -5    0.09    1.39
  -1 -37  -6   15.07    1.40
  -1 -37  -6   15.91    1.78
  -1 -37  -7    8.78    1.27
  -1 -37  -7   12.28    1.56
  -1 -37  -8    1.16    1.04
  -1 -37  -9   28.70    1.88
  -1 -37  -9   28.80    2.00
  -1 -37 -10   52.27    2.74
  -1 -37 -10   53.84    2.79
  -1 -37 -11  522.40   21.70
   1 -38 -10   21.05    1.51
   1 -38  -8    3.21    1.00
   1 -38  -8    5.42    1.30
   1 -38  -7   10.50    1.18
   1 -38  -7   16.17    1.55
   1 -38  -6   60.84    3.24
   1 -38  -5   70.97    3.64
   1 -38  -4  225.59    9.84
   1 -38  -3   15.12    1.60
   1 -38  -2   14.39    1.53
   1 -38  -1   19.36    1.64
  -1 -38   1   20.41    1.56
  -1 -38   0    1.49    1.10
   1 -38   0    0.03    1.12
  -1 -38  -1   14.31    1.51
  -1 -38  -2    2.48    1.31
  -1 -38  -3  240.34   10.44
  -1 -38  -4    3.75    1.35
  -1 -38  -5   67.89    3.52
  -1 -38  -6   36.68    2.34
  -1 -38  -7   49.16    2.73
  -1 -38  -9   60.04    3.01
   1 -39  -8  312.08   13.17
   1 -39  -7   27.55    1.83
   1 -39  -6  218.85    9.44
   1 -39  -5  103.36    4.78
   1 -39  -4   17.12    1.56
   1 -39  -3  274.58   11.70
   1 -39  -2   14.43    1.39
   1 -39  -1  500.25   20.83
  -1 -39   0    9.62    1.15
   1 -39   0    8.79    1.09
  -1 -39  -1  189.15    8.18
  -1 -39  -2   10.00    1.31
  -1 -39  -3   40.06    2.35
  -1 -39  -4    2.12    1.17
  -1 -39  -5   21.72    1.66
  -1 -39  -6   15.58    1.48
  -1 -39  -7    7.53    1.14
   1 -40  -6    9.24    1.08
   1 -40  -5  144.88    6.35
   1 -40  -4    6.36    1.07
   1 -40  -3   65.59    3.13
  -1 -40  -2   48.68    2.46
  -1 -40  -3  132.99    5.83
  -1 -40  -4   33.43    1.91
  -1 -40  -5   24.85    1.63
   2   0 -27    2.05    1.48
   2   0 -27    1.65    1.83
   2   0 -26  138.20    6.49
   2   0 -26  134.16    6.52
   2   0 -25   -2.65    2.31
   2   0 -25   -0.21    1.91
   2   0 -24   50.59    3.79
   2   0 -24   50.58    3.73
   2   0 -23    3.19    2.77
   2   0 -23   -0.28    2.22
   2   0 -22  246.34   11.43
   2   0 -22  227.35   11.24
   2   0 -21    8.02    3.25
   2   0 -21    2.02    2.45
   2   0 -20  138.63    7.51
  -2   0  20  128.65    9.83
   2   0 -20  131.57    7.23
   2   0 -20  139.33    7.46
   2   0 -19    2.05    2.90
  -2   0  19    0.98    3.23
   2   0 -19    2.77    2.26
   2   0 -19    0.36    2.93
   2   0 -18   12.30    2.96
  -2   0  18   11.55    3.70
   2   0 -18    9.61    2.33
   2   0 -18    9.56    2.92
   2   0 -17    7.46    2.23
  -2   0  17    0.28    2.89
   2   0 -17    1.17    1.83
   2   0 -17    0.39    2.46
   2   0 -16 3587.84  147.63
   2   0 -16 3634.00  146.27
   2   0 -16 3471.61  146.16
   2   0 -15    2.90    2.11
   2   0 -15    4.41    2.19
   2   0 -14 8901.78  344.90
  -2   0  14 7974.51  344.60
  -2   0  13   -0.60    1.74
   2   0 -13   -0.49    1.94
  -2   0  12 1382.36   59.33
   2   0 -12 1450.82   59.45
  -2   0  11    0.34    1.00
  -2   0  11    1.44    1.58
   2   0 -11    1.76    1.69
   2   0 -10   91.04    5.12
  -2   0  10   94.26    5.15
   2   0  -9    1.24    1.41
  -2   0   8  495.61   20.96
   2   0  -8  481.87   20.98
  -2   0   7    0.64    1.19
   2   0  -7    0.30    1.21
   2   0  -6   37.35    2.53
  -2   0   6   41.47    2.48
   2   0  -5    0.27    1.01
  -2   0   5    0.82    1.05
  -2   0   4  639.07   26.51
   2   0  -3    0.96    0.96
  -2   0   0 1637.86   67.16
   2   0   1    2.27    0.88
  -2   0  -1    1.32    0.74
  -2   0  -2 5318.70  214.27
   2   0   2 5172.28  214.24
   2   0   3    1.45    0.70
  -2   0  -4  139.31    5.98
   2   0   4  143.76    6.12
   2   0   5    0.55    0.60
  -2   0  -5    0.76    0.68
  -2   0  -6   41.15    2.16
   2   0   6   39.46    2.06
  -2   0  -7    2.00    0.94
   2   0   7    1.01    0.64
   2   0   7    1.52    1.19
   2   0   8 2547.93  108.73
   2   0   8 2627.95  107.56
  -2   0  -8 2664.12  107.89
  -2   0  -9    0.59    1.12
   2   0   9    2.23    1.48
  -2   0 -10  647.90   27.07
   2   0  10  627.05   28.14
  -2   0 -11    0.13    1.21
   2   0  11    2.92    1.71
   2   0  12 4622.00  187.27
   2   0  12 4428.04  186.84
   2   0  13    1.54    2.54
  -2   0 -14    5.89    2.47
  -2   0 -14    3.52    1.82
   2   0  14    5.29    2.95
  -2   0 -15    2.74    2.63
  -2   0 -15    1.51    1.83
   2   0  15    2.59    3.03
  -2   0 -16  107.26    6.12
  -2   0 -16  103.31    5.85
   2   0  16  110.87    8.54
  -2   0 -17    1.31    2.83
  -2   0 -17   -0.70    2.38
   2   0  17    1.09    3.59
  -2   0 -18  170.76    8.85
  -2   0 -18  172.19    9.60
  -2   0 -18  172.20    8.84
   2   0  18  182.84   12.24
  -2   0 -19    2.61    2.85
  -2   0 -19   -0.33    2.59
  -2   0 -19    0.57    3.35
  -2   0 -20    4.43    2.90
  -2   0 -20    3.93    3.46
  -2   0 -20    1.99    2.65
  -2   0 -21    0.18    2.77
  -2   0 -21    2.56    3.41
  -2   0 -21   -2.04    2.62
  -2   0 -22  692.83   29.91
  -2   0 -22  712.63   30.64
  -2   0 -22  704.02   30.20
  -2   0 -23   -0.14    2.46
  -2   0 -23    1.43    2.39
  -2   0 -23    2.66    3.09
  -2   0 -24   69.96    4.23
  -2   0 -24   75.12    4.93
  -2   0 -24   71.21    4.43
  -2   0 -25    2.13    1.72
  -2   0 -25    2.02    1.87
  -2   0 -25    2.59    2.37
  -2   0 -26   53.70    3.09
   2   1 -27    5.05    1.49
   2  -1 -27    4.68    1.53
   2  -1 -27    8.28    1.91
   2   1 -26   55.49    3.39
   2  -1 -26   50.78    3.40
   2  -1 -26   57.78    3.48
   2  -1 -26   52.05    3.80
   2   1 -26   55.44    3.30
   2   1 -25   -2.87    2.27
   2  -1 -25   -1.13    2.27
   2  -1 -25   -0.37    1.98
   2  -1 -25   -0.74    2.61
   2   1 -25    1.07    1.86
   2  -1 -24   44.80    3.69
   2   1 -24   50.76    3.60
   2  -1 -24   38.14    3.53
   2   1 -24   45.77    3.42
   2  -1 -24   41.74    4.18
   2  -1 -23    2.70    2.78
   2   1 -23    1.30    2.62
   2  -1 -23    3.17    2.32
   2   1 -23    0.81    2.15
   2  -1 -22   83.50    5.39
   2   1 -22   85.98    5.36
   2   1 -22   82.65    5.07
   2  -1 -22   73.96    5.08
   2  -1 -21    7.15    3.17
   2   1 -21   10.04    3.20
   2   1 -21    6.12    2.38
   2  -1 -21    6.86    2.61
   2  -1 -20   11.51    3.26
   2   1 -20   14.51    3.25
  -2   1  20    6.23    3.56
  -2  -1  20    5.25    3.79
   2  -1 -20   11.22    2.64
   2   1 -20   10.66    2.50
   2  -1 -20    8.25    3.06
   2  -1 -19  244.48   11.67
   2   1 -19  245.84   11.66
  -2   1  19  224.02   13.91
  -2  -1  19  251.68   14.52
   2   1 -19  229.10   11.33
   2  -1 -19  248.46   11.54
   2  -1 -19  255.00   11.57
   2   1 -18   80.20    4.91
   2  -1 -18   74.04    4.74
  -2  -1  18   68.68    6.66
  -2   1  18   62.88    6.28
   2   1 -18   68.01    4.38
   2  -1 -18   70.67    4.54
   2   1 -18   64.54    4.70
   2  -1 -18   63.29    4.59
   2  -1 -17  474.81   20.37
   2   1 -17  455.39   21.13
   2  -1 -17  463.34   21.15
  -2   1  17  442.20   22.24
   2   1 -17  453.80   19.79
   2  -1 -17  460.66   19.85
   2   1 -17  443.89   19.80
   2  -1 -17  436.14   19.74
   2  -1 -16    9.05    3.00
   2   1 -16   11.14    2.71
   2  -1 -16   17.12    2.77
   2   1 -16    5.56    1.92
   2  -1 -16    7.49    2.55
   2   1 -16   10.17    2.70
   2  -1 -15   13.11    2.56
   2   1 -15    9.24    2.49
   2  -1 -15   14.57    2.95
   2   1 -15   13.26    2.49
   2   1 -14  863.23   36.32
  -2   1  14  794.09   36.19
   2  -1 -14  859.12   36.29
  -2  -1  13  229.45   11.45
  -2   1  13  225.31   11.64
   2  -1 -13  256.21   11.77
   2   1 -13  257.20   11.79
   2  -1 -12 2274.34   92.76
  -2  -1  12 2155.44   92.52
  -2   1  12 2200.39   92.81
   2   1 -12 2313.81   92.81
   2   1 -11    3.15    1.81
   2  -1 -11    1.38    1.62
  -2  -1  11    1.32    1.51
  -2   1  11    0.94    1.67
  -2   1  10  113.33    5.84
   2   1 -10  106.43    5.69
   2  -1 -10  104.88    5.68
  -2   1  10  100.98    4.88
  -2   1   9  420.28   18.17
  -2   1   9  456.72   18.95
   2   1  -9  426.48   18.78
   2  -1  -9  437.64   18.82
   2  -1  -8  634.63   27.86
  -2   1   8  650.27   27.37
  -2   1   8  713.78   28.05
   2   1  -8  645.65   27.85
  -2   1   7   23.07    2.12
   2  -1  -7   20.47    1.97
   2   1  -7   22.38    2.05
  -2   1   6  790.03   32.03
   2  -1  -6  755.09   31.92
   2   1  -6  731.65   31.87
  -2  -1   6  773.94   31.74
  -2   1   5  178.93    7.74
   2   1  -5  172.53    7.66
  -2  -1   5  162.94    7.39
  -2   1   4  766.71   31.59
  -2  -1   4  755.58   31.45
  -2   1   4  775.61   31.74
   2   1  -3  117.68    5.16
  -2   1   3  119.00    5.28
   2   1  -2  163.26    6.95
  -2   1   2  157.56    6.94
   2   1  -1  350.83   16.05
  -2  -1   1  431.89   16.12
  -2   1   0 2445.38   97.46
  -2  -1   0 2212.00   97.25
   2  -1   0 2615.03   97.51
   2   1   0 2428.40   97.26
   2  -1   1    6.84    0.96
   2  -1   1    5.77    0.59
  -2  -1  -1    4.78    0.78
  -2   1  -1    5.90    0.92
   2  -1   1    5.45    0.85
  -2  -1  -2 2155.15   86.98
   2  -1   2 2104.37   87.06
   2  -1   2 2117.65   87.27
   2  -1   2 2092.52   86.78
  -2   1  -2 2203.08   87.10
  -2  -1  -2 2153.49   87.01
   2   1   3  417.72   18.32
  -2   1  -3  443.28   17.83
  -2  -1  -3  407.89   17.76
  -2  -1  -3  448.95   17.98
   2  -1   3  446.82   18.05
   2  -1   3  443.90   17.80
  -2   1  -4  582.36   24.59
  -2  -1  -4  603.78   24.55
   2  -1   4  604.46   24.76
   2  -1   5  240.82   10.70
  -2  -1  -5  233.37    9.98
   2  -1   5  240.74   10.12
  -2   1  -5  236.80   10.02
   2  -1   6  167.95    8.18
  -2  -1  -6  171.86    7.47
  -2   1  -6  171.80    7.51
   2  -1   6  175.77    7.52
   2  -1   7  311.20   13.04
   2  -1   7  293.29   13.82
  -2   1  -7  304.83   13.11
  -2  -1  -7  311.46   13.08
  -2  -1  -8  144.52    6.42
   2  -1   8  139.86    6.24
   2  -1   8  131.79    7.17
  -2   1  -8  141.01    6.44
  -2  -1  -9  364.04   15.44
   2   1   9  345.67   16.35
   2   1   9  327.03   16.40
  -2   1  -9  370.05   15.48
   2  -1   9  365.37   15.14
   2  -1   9  349.05   16.35
   2  -1  10  181.32    9.59
   2   1  10  185.59    9.82
  -2  -1 -10  194.05    8.62
   2   1  10  185.93    9.60
  -2   1 -10  189.98    8.66
  -2   1 -11    1.68    1.20
   2  -1  11   -0.15    1.52
  -2  -1 -11    0.06    1.21
   2   1  11    0.15    1.50
   2   1  11    0.83    1.84
   2  -1  12  448.22   21.16
   2   1  12  465.52   21.53
   2   1  13  116.98    7.77
  -2  -1 -14 1961.83   84.11
  -2   1 -14 2025.76   84.13
  -2  -1 -14 2088.00   84.20
   2  -1  14 2136.21   86.99
   2   1  14 2045.49   86.76
  -2   1 -15  388.61   17.26
  -2  -1 -15  368.88   17.18
  -2   1 -15  381.81   17.12
  -2  -1 -15  399.58   17.25
   2  -1  15  415.98   20.25
   2   1  15  420.13   20.13
  -2  -1 -16 1746.58   74.65
  -2   1 -16 1806.18   74.70
  -2  -1 -16 1785.28   74.75
  -2   1 -16 1784.71   74.68
   2  -1  16 1948.83   78.60
   2   1  16 1901.97   78.28
  -2  -1 -17   11.92    3.10
  -2   1 -17   17.06    3.18
  -2  -1 -17   14.44    2.82
  -2   1 -17   15.24    2.71
   2  -1  17   21.50    5.04
   2   1  17   14.47    4.29
  -2   1 -18  228.22   10.71
  -2  -1 -18  220.83   10.70
  -2  -1 -18  227.93   11.38
  -2   1 -18  201.24   10.58
  -2  -1 -18  212.47   10.77
   2   1  18  240.86   14.32
   2  -1  18  245.41   14.56
  -2   1 -19   27.35    3.38
  -2  -1 -19   28.01    3.48
  -2  -1 -19   20.29    3.26
  -2   1 -19   18.46    3.03
  -2  -1 -19   24.89    4.04
  -2   1 -20  188.91    9.25
  -2  -1 -20  184.89    9.27
  -2   1 -20  177.89    9.23
  -2  -1 -20  191.77    9.97
  -2  -1 -20  175.89    9.34
  -2  -1 -21    9.64    2.97
  -2   1 -21    8.02    2.80
  -2  -1 -21   11.29    3.52
  -2   1 -21    8.88    2.76
  -2  -1 -21    6.80    2.80
  -2   1 -22   41.19    3.60
  -2  -1 -22   43.53    3.79
  -2   1 -22   38.63    3.64
  -2  -1 -22   44.63    4.55
  -2  -1 -22   36.48    3.73
  -2   1 -23  318.64   14.25
  -2  -1 -23  315.82   14.32
  -2  -1 -23  331.54   14.98
  -2  -1 -23  318.51   14.58
  -2   1 -23  320.80   14.49
  -2   1 -24  301.37   13.65
  -2  -1 -24  312.40   13.76
  -2   1 -24  322.95   14.37
  -2  -1 -24  307.86   14.00
  -2  -1 -24  320.47   14.34
  -2   1 -24  316.35   13.97
  -2   1 -25  194.71    8.77
  -2  -1 -25  198.08    8.89
  -2  -1 -25  208.81    9.46
  -2  -1 -25  195.09    9.13
  -2   1 -25  201.70    9.45
  -2   1 -25  195.23    9.10
  -2  -1 -26   66.31    3.57
   2  -2 -27  255.71   10.93
   2  -2 -27  250.85   11.20
   2  -2 -27  249.74   11.00
   2  -2 -26    6.09    1.97
   2   2 -26    7.50    1.85
   2   2 -26    5.05    1.52
   2  -2 -26    8.42    2.29
   2  -2 -26    4.48    1.90
   2   2 -25  183.45    8.29
   2  -2 -25  180.66    8.40
   2  -2 -25  177.89    8.53
   2  -2 -25  171.24    8.81
   2   2 -25  167.44    8.21
   2  -2 -24    5.38    2.56
   2   2 -24    6.38    2.39
   2   2 -24    0.60    1.88
   2  -2 -24   -2.66    2.31
   2   2 -24   -1.46    3.23
   2  -2 -24   -1.77    3.08
   2  -2 -23   31.86    3.50
   2   2 -23   33.64    3.36
   2  -2 -23   30.55    3.28
   2   2 -23   25.79    2.91
   2  -2 -22    6.70    3.14
   2   2 -22    4.53    2.81
   2   2 -22    3.24    2.19
   2  -2 -22    1.46    2.39
   2  -2 -21  222.52   10.70
   2   2 -21  224.18   10.65
   2  -2 -21  209.76   10.48
   2   2 -21  207.51   10.31
   2   2 -20    4.50    3.12
   2  -2 -20    4.42    3.00
  -2   2  20    1.58    3.31
  -2  -2  20    2.86    3.81
   2   2 -20    4.72    2.28
   2  -2 -20    2.93    2.43
   2  -2 -19   42.69    3.99
   2   2 -19   42.69    4.01
  -2  -2  19   47.70    5.89
  -2   2  19   33.79    4.98
   2  -2 -19   41.70    3.73
   2   2 -19   45.22    3.48
   2  -2 -19   46.38    3.97
   2  -2 -18    8.54    2.81
   2   2 -18   11.06    2.92
  -2   2  18    3.94    3.06
   2   2 -18    5.98    2.19
   2  -2 -18    5.05    2.26
   2  -2 -18    6.19    2.74
   2   2 -17   34.27    3.78
   2  -2 -17   34.25    3.77
  -2   2  17   30.86    4.34
   2   2 -17   41.99    3.95
   2  -2 -17   44.92    3.84
   2   2 -17   30.33    2.86
   2  -2 -17   32.37    3.08
   2  -2 -17   29.18    3.18
   2   2 -16  261.14   11.98
   2  -2 -16  261.95   12.02
  -2   2  16  243.46   13.41
   2   2 -16  254.16   12.70
   2  -2 -16  245.47   12.58
   2   2 -16  250.49   11.38
   2  -2 -16  237.50   11.36
   2   2 -15 2367.02   93.41
   2  -2 -15 2334.09   93.40
   2  -2 -15 2229.86   94.22
   2   2 -15 2313.41   94.33
  -2   2  14  470.46   22.38
   2  -2 -14  504.01   22.34
   2   2 -14  512.96   22.41
   2   2 -13 2429.76   98.28
  -2   2  13 2277.06   98.33
   2  -2 -13 2374.13   98.21
  -2  -2  12   21.92    2.30
   2  -2 -12   19.83    2.48
  -2   2  12   17.35    2.55
   2   2 -12   17.85    2.41
   2   2 -11  232.26   10.88
  -2   2  11  232.96   11.06
  -2  -2  11  226.98   10.58
   2  -2 -11  225.04   10.84
  -2   2  10  322.38   14.25
  -2   2  10  299.45   13.12
   2  -2 -10  323.49   14.07
   2   2 -10  316.90   14.02
   2  -2  -9   13.45    1.96
  -2   2   9   14.08    2.09
   2   2  -9   10.08    1.85
  -2   2   9   11.40    1.23
   2   2  -8    5.72    1.42
   2  -2  -8    5.89    1.45
  -2   2   8    3.14    1.48
  -2   2   8    4.59    0.94
   2   2  -7  202.76    9.61
  -2   2   7  214.28    9.21
  -2   2   7  224.13    9.91
  -2  -2   6  771.26   31.69
   2   2  -6  745.60   31.99
  -2   2   6  790.32   32.24
  -2   2   6  757.02   31.65
   2   2  -5 3325.46  138.31
  -2   2   5 3420.99  138.05
  -2  -2   5 3281.20  137.91
  -2   2   5 3616.83  138.53
  -2   2   4  788.82   32.32
  -2   2   4  765.90   32.01
  -2   2   3 2339.85   95.87
  -2   2   2    3.30    0.84
   2   2  -2    3.93    0.88
   2   2  -1 3463.76  141.63
   2  -2   0 1620.53   62.25
   2   2   0 1575.83   62.17
   2  -2   1  314.34   12.98
   2   2   1  331.22   12.76
   2  -2   1  327.67   12.98
  -2   2  -1  318.21   13.01
   2  -2   1  326.92   12.84
  -2  -2  -2  508.99   21.30
   2   2   2  522.98   21.72
  -2   2  -2  491.82   21.39
  -2  -2  -2  540.73   21.43
   2  -2   2  528.42   21.59
   2  -2   2  525.82   21.35
   2  -2   3   35.57    1.83
   2   2   3   35.87    2.38
  -2  -2  -3   33.70    1.83
  -2  -2  -3   35.55    1.90
   2  -2   3   34.76    2.07
  -2  -2  -3   38.88    1.93
   2   2   4    2.68    1.07
   2  -2   4    3.73    1.08
   2  -2   4    2.48    0.80
  -2   2  -4    3.50    0.81
   2  -2   5  548.50   23.09
  -2  -2  -5  540.60   22.38
   2   2   5  500.85   22.98
  -2   2  -5  552.07   22.44
   2  -2   6    4.91    0.95
   2  -2   6    6.23    1.41
  -2   2  -6    5.82    1.01
  -2  -2  -6    4.87    0.90
   2   2   7  194.64    9.98
  -2  -2  -7  221.12    9.19
   2  -2   7  207.61    9.22
  -2   2  -7  210.71    9.24
   2  -2   7  211.50    9.93
  -2   2  -8 1080.89   44.16
   2  -2   8 1056.35   44.07
  -2  -2  -8 1062.27   44.09
   2  -2   8 1056.77   44.98
   2   2   8 1064.35   45.14
  -2   2  -9 1754.68   71.69
   2  -2   9 1752.24   71.50
   2   2   9 1737.82   72.83
   2  -2   9 1704.09   72.60
  -2  -2  -9 1715.68   71.62
  -2  -2 -10 4751.89  195.28
   2  -2  10 4669.17  196.41
   2   2  10 4812.74  196.67
  -2   2 -10 4804.53  195.36
   2  -2  11  845.80   37.61
  -2   2 -11  875.14   36.44
   2   2  11  886.63   37.92
  -2  -2 -11  861.06   36.35
   2  -2  12 1014.42   44.98
   2   2  12 1070.56   45.40
   2   2  13 1042.69   45.77
  -2  -2 -14   12.94    2.54
  -2  -2 -14   12.83    2.31
  -2   2 -14   12.21    2.00
   2   2  14   12.35    3.28
  -2  -2 -15   92.02    5.50
  -2   2 -15  100.73    5.63
  -2   2 -15   94.71    5.37
  -2  -2 -15   96.51    5.54
   2   2  15  104.07    7.60
  -2   2 -16   15.94    2.99
  -2  -2 -16   15.02    2.95
  -2   2 -16   19.83    2.60
  -2  -2 -16   17.90    2.71
   2  -2  16   21.93    4.47
   2   2  16   17.42    4.21
  -2  -2 -17  185.94    9.42
  -2   2 -17  191.53    9.46
  -2  -2 -17  193.70    9.57
  -2   2 -17  186.39    9.38
   2   2  17  203.31   12.51
   2  -2  17  200.88   12.90
  -2   2 -18   18.18    3.20
  -2  -2 -18   17.03    3.13
  -2  -2 -18   11.26    3.55
  -2   2 -18   13.63    2.69
  -2  -2 -18   16.20    3.03
   2  -2  18   16.93    4.82
   2   2  18   11.26    4.29
  -2   2 -19  249.47   11.53
  -2  -2 -19  241.99   11.57
  -2  -2 -19  242.57   11.80
  -2   2 -19  228.57   11.54
  -2  -2 -19  251.38   12.30
  -2  -2 -20    6.89    3.03
  -2   2 -20    7.68    2.82
  -2  -2 -20    7.16    2.76
  -2  -2 -20    9.72    3.43
  -2   2 -20    5.36    2.62
  -2   2 -21   79.52    5.07
  -2  -2 -21   86.70    5.33
  -2   2 -21   78.24    5.18
  -2  -2 -21   86.26    5.93
  -2  -2 -21   80.04    5.44
  -2  -2 -22    4.82    2.80
  -2   2 -22    3.34    2.49
  -2  -2 -22    5.31    2.78
  -2   2 -22    9.07    2.62
  -2  -2 -22    8.78    3.35
  -2   2 -23  410.01   18.23
  -2  -2 -23  412.65   18.41
  -2  -2 -23  445.82   19.01
  -2  -2 -23  426.76   18.71
  -2   2 -23  422.36   18.54
  -2   2 -24   17.59    2.31
  -2  -2 -24   13.37    2.60
  -2   2 -24   14.73    2.40
  -2  -2 -24   15.22    2.61
  -2  -2 -24   16.10    3.04
  -2  -2 -25    9.31    2.00
  -2   2 -25   11.61    1.73
  -2  -2 -25   10.35    2.47
  -2  -2 -25    8.72    2.11
  -2   2 -25   12.03    2.04
  -2  -2 -26   32.50    2.46
   2  -3 -27   11.07    1.73
   2   3 -27   16.90    2.15
   2  -3 -27   11.19    1.94
   2  -3 -27   11.40    1.67
   2  -3 -26   52.72    2.84
   2   3 -26    7.62    2.02
   2   3 -26    7.87    2.57
   2  -3 -26   44.07    3.14
   2  -3 -26   26.59    2.64
   2  -3 -25    0.06    2.28
   2   3 -25    1.04    2.00
   2  -3 -25    1.16    2.12
   2   3 -25    4.69    1.71
   2   3 -25    0.46    2.63
   2  -3 -25    1.70    2.55
   2  -3 -24  101.12    5.44
   2   3 -24   94.69    5.14
   2   3 -24   99.46    6.02
   2  -3 -24   88.81    5.40
   2   3 -24   86.67    4.98
   2  -3 -24   84.98    5.83
   2  -3 -23    3.19    2.69
   2   3 -23    3.67    2.50
   2  -3 -23    3.80    2.43
   2   3 -23    3.82    2.06
   2   3 -22   21.73    3.17
   2  -3 -22   21.20    3.42
   2   3 -22   21.15    2.74
   2  -3 -22   19.65    2.92
   2  -3 -21  261.23   11.59
   2   3 -21  230.47   11.31
   2   3 -21  220.29   10.99
   2  -3 -21  235.93   11.37
   2  -3 -20  160.72    8.25
   2   3 -20  149.80    8.10
   2  -3 -20  160.73    8.16
   2   3 -20  150.53    7.78
  -2   3  20  143.48   10.20
   2   3 -19  241.64   11.71
   2  -3 -19  258.77   11.85
  -2  -3  19  257.86   14.91
  -2   3  19  221.12   13.74
   2  -3 -19  258.04   11.78
   2   3 -19  235.14   11.45
   2  -3 -19  249.53   11.64
   2   3 -18   19.15    3.06
   2  -3 -18   17.79    2.99
  -2   3  18   19.25    3.69
   2  -3 -18   16.18    2.74
   2   3 -18   12.71    2.36
   2  -3 -18   14.93    2.82
   2  -3 -17   41.16    3.94
   2   3 -17   38.26    3.82
   2   3 -17   33.21    3.84
  -2   3  17   38.00    4.49
   2  -3 -17   42.32    3.86
   2  -3 -17   35.34    3.15
   2   3 -17   33.78    2.91
   2  -3 -17   33.59    3.27
   2   3 -16  115.88    6.22
   2  -3 -16  108.93    6.19
   2  -3 -16  100.19    6.54
  -2   3  16  108.61    7.35
   2   3 -16  101.16    6.64
   2   3 -16  105.16    5.46
   2  -3 -16   98.52    5.54
  -2   3  15    2.74    2.33
   2   3 -15    8.54    2.47
  -2   3  15    4.40    2.51
   2  -3 -15    8.00    2.30
   2  -3 -15    7.10    2.57
   2   3 -15    7.66    2.60
   2  -3 -15    4.88    2.17
  -2   3  14  316.07   15.70
   2   3 -14  348.32   15.66
   2  -3 -14  322.70   15.49
   2   3 -13  703.68   29.81
  -2   3  13  638.58   29.88
   2  -3 -13  701.68   29.78
  -2   3  12    3.16    1.90
   2   3 -12    1.15    1.67
  -2  -3  12    0.81    1.38
   2  -3 -12   -0.57    1.74
   2  -3 -11  101.16    5.76
   2   3 -11  104.37    5.81
  -2   3  11  104.33    6.02
   2   3 -10   16.23    2.21
  -2   3  10    9.84    1.12
   2  -3 -10   10.40    2.03
  -2   3  10   14.97    2.40
   2  -3  -9 1526.23   62.89
   2   3  -9 1536.66   62.84
  -2   3   9 1624.77   63.20
  -2   3   9 1463.89   62.03
  -2   3   8  246.16   10.82
   2   3  -8  229.61   10.46
  -2   3   8  223.16    9.81
  -2   3   7  200.06    8.96
  -2   3   7  182.71    8.05
   2   3  -7  180.99    8.56
  -2   3   6    3.09    0.92
  -2  -3   6    4.44    0.79
   2   3  -6    3.30    1.23
  -2   3   6    3.20    1.56
  -2   3   5 1054.97   39.25
  -2   3   5  980.54   38.59
  -2  -3   5  895.48   38.27
   2   3  -5  974.48   38.88
  -2   3   4   57.05    2.85
  -2   3   4   57.88    3.31
  -2   3   3   20.13    1.57
   2  -3  -2    2.75    1.02
  -2   3   2    3.80    1.03
   2   3  -2    2.47    1.09
   2   3  -1  976.70   40.23
   2  -3   0   53.02    2.47
   2   3   0   52.78    2.58
   2   3   1 1135.25   44.11
   2  -3   1 1098.91   44.27
  -2  -3  -1 1019.37   44.01
  -2   3  -1 1038.00   44.09
   2   3   1 1104.20   44.18
  -2   3  -2    6.44    1.19
   2   3   2    6.84    1.15
  -2  -3  -2    9.02    1.06
  -2   3  -3   48.36    2.55
   2   3   3   45.23    2.71
  -2  -3  -3   47.55    2.30
  -2  -3  -3   46.69    2.42
  -2  -3  -3   49.78    2.32
  -2   3  -4 2447.88  100.42
   2   3   4 2409.50  100.82
  -2  -3  -4 2435.16  100.21
  -2  -3  -4 2479.17  100.22
   2   3   5   58.55    3.37
  -2   3  -5   57.19    2.96
   2  -3   5   60.55    3.47
   2  -3   6  139.35    7.03
  -2   3  -6  148.46    6.50
   2   3   6  139.83    7.00
  -2   3  -7  141.37    6.37
   2  -3   7  131.57    6.94
  -2  -3  -7  142.88    6.31
   2   3   7  144.06    7.22
   2   3   7  127.97    6.91
   2   3   8   67.95    4.50
   2  -3   8   61.88    4.20
  -2  -3  -8   68.44    3.52
  -2   3  -8   69.19    3.64
   2  -3   9  298.18   14.13
  -2  -3  -9  307.82   13.22
   2  -3   9  302.74   13.19
   2   3   9  309.44   14.39
  -2   3  -9  300.84   13.29
   2   3  10   26.69    3.13
   2  -3  10   27.27    3.00
   2  -3  10   30.45    2.10
  -2   3 -10   27.78    2.25
  -2  -3 -10   26.52    2.14
   2  -3  11  162.71    8.74
  -2  -3 -11  160.64    7.58
   2   3  11  157.62    8.91
  -2   3 -11  160.42    7.69
   2   3  12  134.47    8.16
   2  -3  12  131.57    7.79
   2  -3  13  649.91   29.97
   2   3  13  678.41   30.35
  -2  -3 -14  356.82   16.17
  -2  -3 -14  397.00   16.37
  -2   3 -14  356.05   16.10
   2   3  14  355.21   18.40
  -2  -3 -15  584.57   26.47
  -2   3 -15  650.73   26.59
  -2   3 -15  602.27   26.46
  -2  -3 -15  640.51   26.72
   2   3  15  630.81   29.29
  -2  -3 -16   28.49    3.21
  -2   3 -16   28.76    3.24
  -2  -3 -16   23.48    3.04
  -2   3 -16   26.89    2.88
   2   3  16   33.91    4.75
  -2   3 -17    8.93    2.87
  -2  -3 -17   16.91    2.94
  -2   3 -17    8.51    2.49
  -2   3 -17    8.24    3.36
   2   3  17   12.45    3.92
  -2   3 -18  143.55    7.28
  -2  -3 -18  132.14    7.27
  -2   3 -18  127.77    7.17
  -2  -3 -18  137.61    7.87
  -2   3 -18  129.74    7.95
  -2  -3 -18  132.08    7.47
   2   3  18  136.20   10.14
   2  -3  18  149.24   10.99
  -2   3 -19    7.34    2.83
  -2  -3 -19    7.86    3.10
  -2  -3 -19    9.92    3.29
  -2   3 -19    5.54    2.56
  -2   3 -19    4.63    3.47
  -2  -3 -19    5.39    2.85
  -2   3 -20   21.11    3.05
  -2  -3 -20   19.88    3.31
  -2   3 -20   17.48    2.96
  -2   3 -20   17.77    3.77
  -2  -3 -20   18.86    3.26
  -2  -3 -20   20.62    3.61
  -2  -3 -21    3.94    2.92
  -2   3 -21    4.99    2.52
  -2  -3 -21    0.11    2.78
  -2  -3 -21    3.14    3.20
  -2   3 -21    2.96    2.42
  -2  -3 -22  211.23    9.70
  -2   3 -22  189.03    9.31
  -2  -3 -22  210.47   10.21
  -2  -3 -22  193.24    9.85
  -2   3 -22  188.92    9.55
  -2  -3 -23  227.67   10.19
  -2   3 -23  210.00    9.82
  -2  -3 -23  207.19   10.35
  -2  -3 -23  218.94   10.63
  -2   3 -23  211.45   10.10
  -2  -3 -24  267.20   11.75
  -2   3 -24  254.02   11.41
  -2   3 -24  246.19   11.71
  -2  -3 -24  261.47   11.96
  -2  -3 -24  282.37   12.22
  -2  -3 -25  170.95    7.71
  -2  -3 -25  172.46    7.94
  -2   3 -25  158.99    7.72
  -2  -3 -26  122.81    5.86
   2  -4 -27   53.23    3.01
   2   4 -27   53.52    3.35
   2  -4 -27   50.11    3.16
   2  -4 -27   49.79    3.06
   2  -4 -26  423.88   17.40
   2   4 -26  391.23   17.14
   2  -4 -26  393.12   17.53
   2  -4 -26  399.88   17.64
   2   4 -26  433.24   17.81
   2   4 -25   32.03    2.71
   2  -4 -25   35.25    3.04
   2  -4 -25   32.22    3.34
   2   4 -25   36.29    3.51
   2  -4 -25   28.00    2.99
   2  -4 -24   12.19    2.69
   2   4 -24    9.23    2.27
   2   4 -24    6.29    2.93
   2   4 -24    5.61    1.78
   2  -4 -24    2.02    2.90
   2  -4 -24    7.81    2.41
   2   4 -23   57.23    4.02
   2  -4 -23   62.55    4.31
   2   4 -23   49.70    3.61
   2  -4 -23   52.37    4.15
   2   4 -22  202.66    9.60
   2   4 -22  174.77    9.24
   2  -4 -22  192.08    9.73
   2   4 -21   61.30    4.63
   2  -4 -21   65.46    4.90
   2   4 -21   73.89    5.10
   2   4 -21   55.87    4.11
   2  -4 -21   62.07    4.66
   2   4 -20  348.98   15.41
   2  -4 -20  351.50   15.51
   2   4 -20  312.26   15.05
   2  -4 -20  335.83   15.50
   2   4 -20  343.31   15.53
   2  -4 -19  688.24   28.55
   2   4 -19  672.32   28.48
  -2   4  19  610.45   30.61
   2  -4 -19  681.18   28.65
   2   4 -19  623.27   28.21
   2   4 -19  672.66   28.59
   2  -4 -18  210.33   10.12
   2   4 -18  213.98   10.15
  -2   4  18  199.52   11.96
   2   4 -18  202.26    9.83
   2  -4 -18  218.20   10.28
   2   4 -18  208.69   10.32
   2  -4 -18  211.46    9.99
   2  -4 -17  500.84   21.27
  -2   4  17  465.75   22.80
   2  -4 -17  486.67   22.15
   2   4 -17  485.77   22.17
   2   4 -17  466.61   20.57
   2  -4 -17  460.95   20.60
   2   4 -17  483.39   20.89
   2   4 -16   69.19    4.64
   2  -4 -16   67.74    4.71
   2   4 -16   71.71    5.24
  -2   4  16   61.84    5.42
   2  -4 -16   73.55    5.24
   2   4 -16   68.86    3.97
   2   4 -16   69.28    4.45
   2  -4 -16   61.13    4.09
  -2   4  15  567.50   27.72
   2  -4 -15  614.40   27.54
  -2   4  15  610.43   28.09
   2   4 -15  621.63   27.61
   2   4 -15  649.62   26.68
   2  -4 -15  650.71   26.70
   2  -4 -15  592.10   26.15
   2   4 -15  629.04   26.39
  -2   4  14  842.37   39.14
   2   4 -14  950.05   39.08
   2  -4 -14  914.04   38.98
  -2   4  14  900.72   39.41
   2  -4 -13  262.23   12.72
   2   4 -13  281.00   12.86
  -2   4  13  248.26   12.95
   2  -4 -12  134.59    7.19
  -2   4  12  122.27    7.33
   2   4 -12  137.54    7.21
  -2   4  11   48.48    3.94
   2   4 -11   54.14    3.81
   2  -4 -11   55.94    3.84
  -2   4  10   71.90    4.77
   2  -4 -10   76.43    4.53
   2   4 -10   67.99    4.41
  -2   4   9  218.73    9.52
  -2   4   9  229.40   10.76
   2   4  -9  230.70   10.41
   2   4  -8   26.18    2.30
  -2   4   8   24.31    2.54
  -2   4   8   21.76    1.51
  -2   4   7   46.62    2.50
  -2   4   7   50.19    3.46
   2  -4  -7   49.67    2.37
   2   4  -7   47.06    3.05
   2   4  -6  942.02   36.73
  -2   4   6  903.70   36.25
  -2   4   6  979.00   37.16
  -2  -4   6  837.24   35.98
  -2   4   5 1129.88   47.60
   2   4  -5 1123.25   47.93
  -2   4   4  109.99    5.14
  -2   4   4  121.12    5.74
   2   4  -3  540.89   22.92
  -2   4   3  539.86   23.15
  -2   4   2   58.05    3.11
   2  -4  -2   63.63    3.18
   2   4  -2   61.88    3.17
   2   4  -1   19.21    1.52
   2  -4  -1   17.37    1.55
   2   4   0   14.26    1.09
   2   4   0   15.56    1.42
   2   4   1  293.40   12.65
  -2   4  -1  298.46   12.74
   2   4   1  309.06   12.76
   2   4   2   33.15    2.06
  -2   4  -2   34.17    2.19
   2   4   2   36.98    2.04
   2   4   3 5174.22  216.52
  -2   4  -3 5383.20  216.39
  -2   4  -4 1562.45   65.69
  -2  -4  -4 1609.09   65.38
   2   4   4 1550.12   65.97
  -2  -4  -4 1611.99   65.38
   2  -4   5  119.92    5.83
   2   4   5  114.87    5.74
  -2   4  -5  112.78    5.33
   2   4   6  176.49    8.61
   2  -4   6  168.59    8.39
  -2   4  -6  179.66    7.91
   2   4   6  177.41    8.37
   2  -4   7  873.59   37.47
  -2   4  -7  899.88   36.82
   2   4   7  892.78   37.66
   2   4   7  855.39   37.41
   2  -4   8   94.37    5.52
  -2  -4  -8  100.81    4.82
  -2   4  -8  105.18    4.98
   2   4   8   88.74    5.67
   2   4   8   90.60    5.44
  -2   4  -9 3270.94  131.81
  -2  -4  -9 3293.52  131.68
   2   4   9 2970.23  132.52
   2  -4   9 3162.56  132.62
   2   4   9 3192.45  132.82
  -2   4 -10  259.36   11.83
   2  -4  10  272.16   11.72
   2   4  10  257.05   12.93
   2  -4  10  248.51   12.62
  -2  -4 -10  266.58   11.70
   2   4  11 5869.78  242.05
  -2  -4 -11 5797.29  240.49
   2  -4  11 5866.52  241.82
  -2   4 -11 5956.19  240.68
   2  -4  12  138.39    8.08
   2   4  12  136.49    8.30
   2   4  13 1804.49   75.63
   2  -4  13 1743.53   75.32
  -2  -4 -14    8.81    2.37
   2   4  14   11.42    3.14
  -2   4 -14   12.06    1.99
  -2   4 -14   12.34    2.51
  -2   4 -15   30.28    3.06
  -2  -4 -15   25.95    3.06
  -2   4 -15   23.77    2.55
   2   4  15   23.06    4.09
  -2   4 -16  269.85   12.04
  -2  -4 -16  248.64   11.95
  -2  -4 -16  272.93   12.31
  -2   4 -16  244.02   11.92
   2   4  16  270.70   14.77
  -2   4 -17  123.46    6.72
  -2  -4 -17  130.06    6.87
  -2  -4 -17  132.24    7.15
  -2   4 -17  131.35    7.60
  -2   4 -17  117.43    6.67
   2   4  17  116.26    9.16
  -2  -4 -18  149.56    7.83
  -2   4 -18  147.18    7.69
  -2  -4 -18  153.72    8.17
  -2   4 -18  145.13    7.71
  -2  -4 -18  145.64    8.27
  -2   4 -18  159.65    8.60
   2   4  18  144.24   10.49
  -2  -4 -19  215.50   10.43
  -2   4 -19  215.16   10.20
  -2   4 -19  206.63   10.37
  -2   4 -19  222.88   11.16
  -2  -4 -19  223.65   10.94
  -2  -4 -19  202.27   10.69
  -2   4 -20   38.63    3.49
  -2  -4 -20   36.55    3.83
  -2  -4 -20   39.20    4.00
  -2   4 -20   39.59    4.45
  -2   4 -20   36.48    3.53
  -2  -4 -20   41.82    4.23
  -2   4 -21   66.05    4.28
  -2  -4 -21   65.25    4.66
  -2   4 -21   69.83    5.36
  -2  -4 -21   61.77    4.91
  -2  -4 -21   72.43    5.12
  -2   4 -21   60.46    4.43
  -2   4 -22  532.29   24.06
  -2  -4 -22  587.81   24.49
  -2   4 -22  604.62   25.09
  -2   4 -22  534.77   24.37
  -2  -4 -22  567.32   24.79
  -2  -4 -22  605.61   24.96
  -2  -4 -23    3.61    2.65
  -2   4 -23    3.99    2.06
  -2  -4 -23    1.40    2.73
  -2   4 -23    5.26    2.17
  -2  -4 -23    1.41    2.58
  -2   4 -23    8.19    3.03
  -2  -4 -24  204.91    9.40
  -2  -4 -24  202.52    9.72
  -2   4 -24  209.24    9.88
  -2  -4 -24  205.93    9.62
  -2   4 -24  189.26    9.30
  -2  -4 -25    6.34    1.95
  -2   4 -25    4.20    1.65
  -2  -4 -25    3.77    1.98
  -2  -4 -26   33.62    2.40
   2  -5 -27    3.13    1.53
   2   5 -27    2.68    1.79
   2  -5 -27    2.12    1.46
   2  -5 -27    1.13    1.55
   2  -5 -26   29.73    2.53
   2   5 -26   29.94    2.90
   2  -5 -26   25.43    2.66
   2  -5 -26   23.35    2.60
   2  -5 -25    7.93    2.29
   2   5 -25    6.55    1.91
   2   5 -25   11.84    2.70
   2  -5 -25    6.86    2.31
   2  -5 -25   10.03    2.57
   2  -5 -24  104.03    5.52
   2   5 -24   93.23    5.06
   2  -5 -24   89.35    5.74
   2   5 -24   90.30    5.80
   2  -5 -24   89.04    5.45
   2  -5 -23   31.15    3.39
   2   5 -23   22.80    2.94
   2  -5 -23   25.61    3.11
   2   5 -23   28.85    3.80
   2   5 -23   25.08    2.51
   2   5 -22   32.05    3.31
   2  -5 -22   34.83    3.71
   2   5 -22   24.82    2.73
   2  -5 -22   30.41    3.41
   2   5 -21  760.69   32.35
   2  -5 -21  805.09   32.64
   2  -5 -21  754.74   32.61
   2   5 -21  701.29   32.10
   2   5 -21  791.72   32.57
   2  -5 -20  711.49   28.75
   2   5 -20  679.24   28.51
   2  -5 -20  660.03   28.71
   2   5 -20  705.37   28.75
   2   5 -19  193.85    9.41
   2  -5 -19  202.75    9.58
  -2   5  19  168.33   11.10
   2   5 -19  172.00    8.96
   2  -5 -19  193.63    9.56
   2   5 -19  200.05    9.72
   2   5 -18  588.14   23.59
   2  -5 -18  535.16   23.51
  -2   5  18  507.47   25.50
   2   5 -18  505.19   23.25
   2  -5 -18  539.60   23.36
   2  -5 -18  550.01   23.77
   2   5 -18  562.40   23.74
   2  -5 -17  165.60    8.23
  -2   5  17  136.16    9.19
   2   5 -17  156.57    8.94
   2   5 -17  145.50    7.34
   2   5 -17  157.92    7.92
   2  -5 -17  149.32    7.51
   2   5 -16   34.87    3.47
   2  -5 -16   35.78    3.53
   2  -5 -16   35.27    3.76
   2   5 -16   37.47    3.95
  -2   5  16   30.84    4.10
  -2   5  16   33.70    3.98
   2   5 -16   38.03    2.73
   2   5 -16   33.64    3.36
   2  -5 -16   35.56    3.01
  -2   5  15   28.04    3.45
   2   5 -15   28.04    3.34
   2  -5 -15   28.05    3.31
  -2   5  15   23.79    3.58
   2  -5 -15   31.54    3.16
   2   5 -15   26.17    3.02
   2   5 -15   29.40    3.08
   2  -5 -15   27.65    2.60
  -2   5  14   76.69    5.58
   2  -5 -14   74.16    5.25
  -2   5  14   80.43    5.49
   2   5 -14   79.05    5.40
  -2   5  13  118.58    7.25
  -2   5  13  122.56    7.16
   2  -5 -13  122.41    6.97
   2   5 -13  126.56    7.03
  -2   5  12   22.70    2.94
   2   5 -12   22.63    2.66
   2  -5 -12   19.61    2.55
  -2   5  12   19.96    2.67
   2  -5 -11  122.60    6.95
   2   5 -11  138.77    7.06
  -2   5  11  132.51    7.36
   2   5 -10 1962.30   81.89
  -2   5  10 1982.50   82.33
  -2   5   9 1158.87   47.40
   2   5  -9 1087.65   46.89
  -2   5   8  566.64   24.49
   2   5  -8  554.66   24.02
  -2   5   7 2110.91   91.71
  -2   5   7 2435.31   92.87
   2   5  -7 2287.15   92.33
   2  -5  -7 2290.08   91.74
  -2   5   6   77.75    3.82
  -2   5   6   86.87    4.74
   2   5  -6   81.89    4.30
  -2   5   5    8.29    1.13
  -2   5   5    8.72    1.73
   2   5  -5    7.88    1.39
  -2   5   4   38.68    2.78
  -2   5   4   32.90    2.03
   2  -5  -4   37.30    2.16
  -2   5   4   34.65    1.87
   2   5  -4   29.19    1.76
  -2   5   3  285.93   11.24
   2   5  -3  254.17   11.12
   2  -5  -3  287.11   11.63
   2   5  -2  493.41   20.42
   2  -5  -2  476.50   20.41
   2   5  -1  394.70   16.96
   2  -5  -1  410.44   17.07
   2   5   0   53.24    2.81
   2   5   0   48.99    2.38
  -2   5  -1  717.06   30.49
   2   5   1  777.01   30.49
   2   5   1  712.12   30.27
  -2   5  -2  122.89    6.02
   2   5   2  129.08    5.89
   2   5   2  136.26    5.93
   2   5   3 1623.80   68.05
  -2   5  -3 1674.81   68.00
   2   5   4 2861.51  116.02
  -2   5  -4 2791.35  115.79
  -2  -5  -5 2339.93   99.21
  -2   5  -5 2612.27   99.83
   2   5   5 2610.62  100.23
   2  -5   5 2751.31  100.40
   2  -5   6   34.44    2.52
  -2   5  -6   31.46    2.22
   2   5   6   29.90    2.46
   2   5   6   34.23    2.84
   2   5   7  185.02    9.32
   2  -5   7  198.57    9.46
  -2   5  -7  196.54    8.87
   2   5   7  205.32    9.69
  -2   5  -8   12.58    1.73
   2   5   8   11.34    2.18
   2   5   8    9.14    1.76
   2  -5   8   10.94    1.93
  -2   5  -9  152.52    7.51
  -2  -5  -9  163.40    7.43
   2  -5   9  155.22    8.26
   2   5   9  159.67    8.49
   2   5  10   45.92    3.99
  -2  -5 -10   47.97    3.01
   2  -5  10   49.22    3.80
  -2   5 -10   47.28    3.17
  -2   5 -11  529.89   23.02
   2  -5  11  535.86   24.08
   2   5  11  518.30   24.24
  -2  -5 -11  542.02   22.86
   2  -5  11  530.98   22.89
   2  -5  12  333.16   16.14
   2   5  12  325.68   16.24
   2   5  13  460.49   22.02
   2  -5  13  464.44   21.86
  -2  -5 -14 1164.96   50.06
  -2   5 -14 1163.43   50.07
  -2   5 -14 1246.12   50.14
   2  -5  14 1326.53   53.45
   2   5  14 1208.86   52.63
  -2   5 -15   17.40    2.57
  -2  -5 -15   14.79    2.62
  -2   5 -15   16.48    2.39
   2  -5  15   19.96    4.22
   2   5  15   15.65    3.61
  -2   5 -16  716.67   30.28
  -2  -5 -16  674.44   30.27
  -2   5 -16  762.22   31.07
  -2   5 -16  699.36   30.37
   2   5  16  691.87   33.19
  -2  -5 -17  216.57   10.77
  -2   5 -17  231.06   10.72
  -2   5 -17  241.79   11.57
  -2   5 -17  228.86   10.85
  -2  -5 -17  230.14   11.28
   2   5  17  232.29   13.66
  -2   5 -18    3.06    2.49
  -2  -5 -18   -0.45    2.66
  -2  -5 -18    0.95    2.96
  -2  -5 -18    1.43    2.75
  -2   5 -18    1.84    3.01
  -2   5 -18    0.96    2.29
  -2   5 -19  137.89    7.12
  -2  -5 -19  132.70    7.34
  -2   5 -19  136.54    8.02
  -2  -5 -19  145.78    7.84
  -2  -5 -19  135.66    7.81
  -2   5 -19  145.81    7.42
  -2  -5 -20    4.96    2.85
  -2   5 -20    7.90    2.42
  -2   5 -20    7.99    2.51
  -2   5 -20    9.64    3.43
  -2  -5 -20    7.52    3.07
  -2  -5 -20    8.75    3.04
  -2   5 -21   34.57    3.03
  -2  -5 -21   37.75    3.69
  -2  -5 -21   35.97    3.84
  -2  -5 -21   30.73    3.74
  -2   5 -21   36.22    4.15
  -2   5 -21   32.15    3.23
  -2  -5 -22   36.29    3.56
  -2   5 -22   31.10    2.87
  -2   5 -22   35.18    3.99
  -2  -5 -22   33.58    3.78
  -2   5 -22   32.88    3.15
  -2  -5 -22   33.96    3.75
  -2  -5 -23  145.78    7.24
  -2  -5 -23  138.23    7.43
  -2  -5 -23  142.55    7.46
  -2   5 -23  152.25    7.70
  -2   5 -23  126.70    6.92
  -2  -5 -24  363.77   15.22
  -2  -5 -24  358.92   15.49
  -2  -5 -24  338.34   15.36
  -2   5 -24  312.22   15.02
  -2   5 -24  373.31   15.69
  -2  -5 -25   37.76    2.72
  -2   5 -25   28.44    2.33
  -2  -5 -25   33.50    2.75
  -2  -5 -26   12.56    1.58
  -2  -5 -26   14.56    1.77
   2  -6 -27   66.14    3.47
   2   6 -27   68.58    3.76
   2  -6 -27   60.39    3.55
   2  -6 -27   65.87    3.56
   2  -6 -26  196.21    8.49
   2  -6 -26  186.97    8.64
   2  -6 -26  169.37    8.56
   2   6 -26  187.11    8.77
   2  -6 -25    5.89    2.24
   2   6 -25    5.41    2.53
   2  -6 -25    1.94    2.38
   2  -6 -25    2.55    2.17
   2   6 -24   45.86    3.35
   2  -6 -24   63.73    4.06
   2  -6 -24   58.26    4.28
   2   6 -24   47.67    4.22
   2  -6 -24   46.87    3.79
   2   6 -23   62.97    4.10
   2  -6 -23   70.11    4.62
   2  -6 -23   61.35    4.47
   2   6 -23   61.58    4.85
   2  -6 -22   11.49    3.11
   2   6 -22   10.13    2.59
   2  -6 -22    7.91    2.65
   2   6 -21  186.84    9.06
   2  -6 -21  202.26    9.44
   2  -6 -21  187.02    9.42
   2   6 -21  160.64    8.63
   2   6 -21  193.46    9.45
   2   6 -20  251.51   11.67
   2  -6 -20  264.13   12.08
   2   6 -20  233.01   11.35
   2   6 -20  252.03   12.02
   2   6 -19    3.89    2.71
  -2   6  19    1.83    2.68
   2  -6 -19   -1.54    2.66
   2   6 -19    2.21    1.96
   2   6 -19    0.50    3.45
   2   6 -18  668.53   27.39
  -2   6  18  574.79   29.19
   2  -6 -18  675.76   27.73
   2   6 -18  597.04   27.09
   2   6 -18  656.54   27.61
   2  -6 -17   89.21    5.52
  -2   6  17   80.25    6.37
   2   6 -17   81.98    6.18
   2   6 -17   82.05    4.66
   2   6 -17   84.88    5.42
   2  -6 -17   85.79    4.96
   2   6 -16  506.88   22.80
   2  -6 -16  505.76   22.71
  -2   6  16  462.78   22.95
  -2   6  16  443.27   22.92
   2   6 -16  501.99   21.63
   2  -6 -16  513.62   21.67
   2   6 -16  504.66   21.49
   2  -6 -16  482.04   21.14
   2   6 -15    6.37    2.38
  -2   6  15    5.26    2.61
   2  -6 -15    2.96    2.24
  -2   6  15    5.01    2.30
   2   6 -15    7.38    2.33
   2  -6 -15    4.42    2.35
   2  -6 -15    3.15    1.94
   2   6 -15    6.27    2.52
  -2   6  14   69.12    5.37
   2  -6 -14   68.89    5.00
  -2   6  14   71.12    5.18
   2   6 -14   76.35    5.13
   2   6 -13    2.92    2.01
   2  -6 -13    1.82    1.90
  -2   6  13    3.68    1.93
  -2   6  13    0.34    2.05
  -2   6  12  450.44   19.93
   2   6 -12  441.15   19.73
  -2   6  12  410.32   20.03
   2  -6 -12  445.41   19.79
  -2   6  11   84.99    5.48
  -2   6  11   78.87    5.02
   2   6 -11   83.69    5.10
  -2   6  10  239.18   11.41
  -2   6  10  242.41   11.86
   2   6 -10  243.11   11.43
   2   6  -9  517.15   22.16
  -2   6   9  518.11   22.66
  -2   6   9  493.87   22.05
   2   6  -8  545.69   23.66
  -2   6   8  546.13   23.51
  -2   6   8  558.88   24.16
   2  -6  -7  513.65   21.95
  -2   6   7  542.91   22.97
   2   6  -7  523.38   22.45
  -2   6   6    3.86    1.13
  -2   6   6    5.78    1.70
   2  -6  -6    4.79    1.28
   2   6  -6    5.96    1.44
   2  -6  -5  792.10   31.86
  -2   6   5  785.60   32.56
  -2   6   5  731.81   31.73
  -2   6   4 2139.83   88.92
  -2   6   4 2254.85   89.79
   2  -6  -4 2171.40   89.16
   2  -6  -3  193.84    8.63
   2   6  -2  523.43   22.57
   2  -6  -2  542.35   22.59
   2   6  -2  539.85   22.29
   2   6  -1   51.99    2.97
  -2   6   0    6.32    1.49
   2   6   0    5.81    0.75
  -2   6  -1 1248.73   52.71
   2   6   1 1256.55   52.41
   2   6   1 1326.75   52.71
   2   6   2  608.50   25.48
  -2   6  -2  598.00   25.67
   2   6   2  621.84   25.60
   2   6   3   15.83    1.55
  -2   6  -3   16.28    1.82
   2   6   4   74.89    4.01
  -2   6  -4   77.27    4.04
  -2  -6  -5  118.97    5.19
   2   6   5  129.50    6.14
  -2  -6  -5  122.55    5.23
  -2   6  -5  128.76    5.91
   2  -6   6   13.75    1.81
   2   6   6   12.76    1.75
   2   6   6   15.28    2.25
   2   6   7 1443.96   61.07
  -2   6  -7 1437.33   60.29
   2  -6   7 1495.91   60.94
   2   6   8 2258.68   94.00
  -2   6  -8 2262.14   93.13
   2  -6   8 2247.45   93.78
  -2   6  -9   27.67    2.41
   2  -6   9   28.90    2.95
   2   6   9   30.23    3.14
   2   6  10 1770.18   76.05
  -2   6 -10 1806.35   74.98
  -2  -6 -10 1826.38   74.85
   2  -6  10 1804.60   75.87
  -2   6 -11 2290.17   93.23
  -2  -6 -11 2230.28   92.99
   2  -6  11 2283.72   93.16
   2  -6  11 2242.48   94.25
   2   6  11 2166.13   94.36
   2   6  12  679.06   31.59
   2  -6  12  730.16   31.57
   2   6  13  381.36   18.53
   2  -6  13  370.83   18.27
  -2  -6 -14   52.58    3.82
  -2  -6 -14   66.25    4.20
  -2   6 -14   62.56    3.71
  -2   6 -14   56.63    3.93
   2   6  14   58.42    5.41
  -2  -6 -15    9.45    2.43
  -2   6 -15    7.06    2.30
  -2   6 -15    9.31    2.03
   2  -6  15    6.98    3.45
   2   6  15    8.85    3.31
  -2  -6 -16  210.89   10.38
  -2   6 -16  225.40   10.32
  -2   6 -16  220.56   10.42
  -2   6 -16  236.79   11.11
   2   6  16  205.63   12.75
   2  -6  16  237.55   13.96
  -2  -6 -17  131.14    7.20
  -2   6 -17  142.31    7.09
  -2   6 -17  141.36    7.24
  -2  -6 -17  130.18    7.52
  -2   6 -17  142.76    7.91
  -2   6 -18    1.38    2.34
  -2  -6 -18    0.26    2.63
  -2  -6 -18    0.90    2.76
  -2   6 -18    4.19    3.11
  -2   6 -18    3.54    2.28
   2  -6  18    4.21    4.25
  -2   6 -19  384.36   16.86
  -2  -6 -19  373.24   17.13
  -2   6 -19  380.69   17.18
  -2   6 -19  401.03   17.84
  -2  -6 -19  388.41   17.56
  -2   6 -20    8.56    2.31
  -2  -6 -20    5.46    2.80
  -2   6 -20    4.90    3.18
  -2   6 -20   10.21    2.42
  -2  -6 -20    7.35    2.90
  -2  -6 -21   37.44    3.66
  -2   6 -21   32.72    3.02
  -2   6 -21   42.25    4.22
  -2  -6 -21   36.01    3.97
  -2   6 -21   36.13    3.29
  -2  -6 -21   37.43    3.84
  -2  -6 -22   -1.81    2.74
  -2   6 -22    5.86    2.16
  -2   6 -22    3.46    2.89
  -2  -6 -22   -0.41    2.63
  -2  -6 -22   -0.86    2.77
  -2  -6 -23  242.11   10.61
  -2  -6 -23  238.96   10.84
  -2  -6 -23  220.00   10.80
  -2   6 -23  247.12   11.06
  -2  -6 -24  127.38    6.29
  -2  -6 -24  128.86    6.51
  -2   6 -24  113.26    5.99
  -2  -6 -24  125.76    6.48
  -2   6 -24  126.21    6.64
  -2  -6 -25   19.34    2.30
  -2  -6 -25   19.57    2.25
  -2  -6 -26   -1.97    1.39
  -2  -6 -26    0.09    1.37
   2  -7 -27    2.96    1.48
   2  -7 -27    2.04    1.46
   2  -7 -27    2.41    1.33
   2   7 -27    3.61    1.60
   2  -7 -26  120.79    5.50
   2  -7 -26  106.36    5.54
   2   7 -26  115.41    5.74
   2  -7 -25   27.89    2.76
   2  -7 -25   22.94    2.81
   2   7 -25   27.09    2.95
   2  -7 -25   17.46    2.63
   2  -7 -24   82.17    4.84
   2  -7 -24   74.18    4.82
   2   7 -24   79.68    5.13
   2  -7 -24   76.46    5.03
   2  -7 -23   10.80    2.93
   2   7 -23    6.55    2.14
   2   7 -23    4.36    2.86
   2  -7 -23    2.39    2.49
   2   7 -22  514.84   21.89
   2  -7 -22  495.63   22.37
   2   7 -21    3.37    2.52
   2  -7 -21    1.56    2.76
   2   7 -21    5.55    3.38
   2   7 -20 1431.08   59.59
   2  -7 -20 1425.47   60.05
   2   7 -20 1429.73   59.88
   2   7 -19  622.79   26.51
   2  -7 -19  611.94   26.93
   2   7 -19  613.01   26.82
   2   7 -18  496.03   21.10
   2   7 -18  508.93   21.49
   2   7 -17  372.99   17.77
  -2   7  17  330.97   17.78
   2  -7 -17  364.19   16.10
   2  -7 -17  383.00   16.55
   2   7 -17  355.26   16.37
  -2   7  16   13.04    2.84
  -2   7  16   10.24    3.08
   2  -7 -16   12.00    2.82
   2   7 -16   11.77    3.01
   2  -7 -16   16.60    2.83
   2  -7 -16   15.79    2.39
   2   7 -16   15.00    2.97
  -2   7  15   20.14    3.41
   2  -7 -15   19.88    3.05
   2   7 -15   19.67    3.10
  -2   7  15   18.27    2.86
   2   7 -15   19.74    2.65
   2  -7 -15   21.91    2.77
   2   7 -15   19.68    2.78
   2  -7 -15   21.20    2.31
  -2   7  14  110.31    6.71
   2  -7 -14  100.52    6.44
  -2   7  14  101.21    6.85
   2   7 -14  108.50    6.53
  -2   7  13  138.90    7.76
  -2   7  13  127.14    7.85
   2  -7 -13  137.88    7.67
   2   7 -13  140.27    7.65
  -2   7  12   37.97    3.71
   2  -7 -12   41.41    3.57
   2   7 -12   42.51    3.54
  -2   7  12   42.17    3.57
  -2   7  11  234.96   10.99
  -2   7  11  217.91   11.31
   2   7 -11  217.57   10.83
  -2   7  10 2395.42   97.11
   2   7 -10 2324.43   97.09
  -2   7  10 2290.55   97.55
  -2   7   9   32.44    2.72
  -2   7   9   32.51    3.30
   2   7  -9   37.20    2.92
  -2   7   8 2699.08  111.79
  -2   7   8 2704.83  111.09
   2  -7  -8 2698.03  110.60
   2   7  -8 2672.87  111.27
  -2   7   7 1168.18   48.25
   2  -7  -7 1127.47   47.28
   2   7  -7 1138.28   47.71
   2   7  -6   64.66    3.77
  -2   7   6   64.90    3.47
   2  -7  -6   58.97    3.52
  -2   7   6   65.84    4.19
  -2   7   5 2405.33   95.40
   2  -7  -5 2326.63   94.60
  -2   7   5 2238.28   94.47
  -2   7   4 1187.12   47.89
   2  -7  -4 1114.08   47.17
   2  -7  -3  212.50    9.46
   2   7  -2  753.55   31.02
   2  -7  -2  744.48   31.31
   2   7  -2  740.04   31.32
   2   7  -1   70.98    3.81
  -2   7   0 2443.45  100.84
   2   7   0 2457.15  100.79
  -2   7  -1   37.84    2.74
   2   7   1   42.74    2.74
  -2   7  -2   13.88    1.80
   2   7   2   15.24    1.81
  -2   7  -3  148.95    7.06
  -2   7  -4 1785.01   73.76
  -2   7  -5   91.63    4.80
  -2   7  -6  394.21   17.22
   2  -7   6  402.38   17.65
   2  -7   7 1406.47   58.22
  -2   7  -7 1375.45   57.67
  -2   7  -8   18.21    2.10
   2  -7   8   15.37    2.15
   2   7   8   15.23    2.57
  -2   7  -9   23.30    2.34
   2   7   9   17.29    2.71
   2  -7   9   20.38    2.51
  -2  -7 -10   52.23    3.34
   2  -7  10   52.09    4.02
   2   7  10   56.73    4.32
  -2   7 -10   47.42    3.43
   2   7  11  188.00   10.47
  -2  -7 -11  191.55    9.27
  -2   7 -11  206.41    9.58
   2  -7  11  198.60   10.38
   2  -7  12   84.67    5.91
   2   7  12   79.24    5.88
   2   7  13  120.91    8.49
   2  -7  13  137.37    8.54
  -2   7 -14  230.00   10.97
  -2   7 -14  231.18   10.78
  -2  -7 -14  261.60   11.36
   2   7  14  226.62   12.95
  -2   7 -15 1549.29   67.22
  -2  -7 -15 1659.55   67.70
  -2   7 -15 1659.77   67.77
   2  -7  15 1702.58   71.10
  -2   7 -16  261.97   12.58
  -2  -7 -16  291.60   13.23
  -2   7 -16  276.36   13.16
   2  -7  16  309.47   16.49
  -2  -7 -17  618.25   27.85
  -2  -7 -17  657.62   28.48
  -2  -7 -17  632.75   28.18
  -2   7 -17  654.20   27.97
  -2   7 -17  678.97   28.54
  -2  -7 -18  199.35   10.01
  -2   7 -18  218.66   10.67
  -2   7 -18  204.96   10.02
  -2  -7 -18  205.63   10.29
  -2  -7 -19   16.23    3.12
  -2   7 -19   16.50    2.63
  -2  -7 -19   19.23    3.15
  -2   7 -19   13.29    3.33
  -2  -7 -20   30.81    3.54
  -2  -7 -20   33.49    3.61
  -2   7 -20   32.44    3.86
  -2   7 -20   34.42    3.17
  -2  -7 -21    3.23    2.70
  -2   7 -21    4.04    2.89
  -2   7 -21    5.77    2.16
  -2  -7 -21    6.56    2.71
  -2  -7 -22    0.80    2.63
  -2  -7 -22    2.68    2.50
  -2   7 -22    1.28    2.68
  -2   7 -22    1.31    2.01
  -2  -7 -23   16.70    2.77
  -2   7 -23   11.81    2.94
  -2  -7 -23   13.83    2.90
  -2  -7 -23   15.44    2.74
  -2   7 -23    9.80    2.13
  -2  -7 -24    4.64    2.28
  -2  -7 -24    5.04    2.26
  -2   7 -24    5.68    2.51
  -2  -7 -24    3.55    2.16
  -2  -7 -25   86.29    4.29
  -2  -7 -25   70.17    4.28
  -2  -7 -26    6.79    1.39
   2  -8 -27   63.78    3.63
   2   8 -27   65.53    3.65
   2  -8 -26    4.66    1.82
   2  -8 -26    5.03    1.74
   2  -8 -26    2.84    1.74
   2   8 -26    7.28    1.98
   2  -8 -25    1.56    2.15
   2   8 -25    5.11    2.23
   2  -8 -25    4.89    2.19
   2   8 -24  191.45    9.33
   2  -8 -24  195.57    9.32
   2  -8 -24  181.63    9.16
   2  -8 -23   17.06    2.95
   2  -8 -23   23.63    3.31
   2   8 -23   25.35    3.37
   2   8 -22   39.73    3.30
   2   8 -22   44.54    4.20
   2  -8 -22   37.15    3.79
   2   8 -21  157.47    7.94
   2  -8 -21  168.23    8.57
   2   8 -21  160.24    8.53
   2   8 -20   69.58    4.68
   2  -8 -20   74.75    5.17
   2   8 -20   76.00    5.43
   2  -8 -19  850.57   35.50
   2   8 -19  841.54   35.26
   2  -8 -19  832.80   35.78
   2   8 -19  806.77   35.58
   2  -8 -18  223.77   10.42
   2   8 -18  221.06   10.22
   2   8 -18  203.95   10.60
  -2   8  17  756.10   36.49
   2   8 -17  820.83   36.48
   2  -8 -17  818.34   34.68
   2  -8 -17  842.14   35.04
   2   8 -17  834.46   34.99
   2  -8 -16    6.57    2.59
   2   8 -16   10.79    2.94
  -2   8  16    4.63    2.50
  -2   8  16    7.20    2.97
   2  -8 -16    6.77    2.45
   2  -8 -16    7.62    2.20
   2   8 -16    4.14    2.77
   2  -8 -15  189.09   10.34
  -2   8  15  159.91   10.41
  -2   8  15  190.46   10.49
   2   8 -15  201.26   10.46
   2   8 -15  187.63    9.21
   2  -8 -15  203.70    9.25
   2   8 -15  194.66    9.27
   2  -8 -15  196.08    8.88
  -2   8  14    6.86    2.50
  -2   8  14    6.30    2.34
   2  -8 -14    3.62    2.31
   2   8 -14    6.03    2.40
   2   8 -13   60.97    4.59
  -2   8  13   60.31    4.51
   2  -8 -13   62.91    4.58
  -2   8  13   54.37    4.82
   2   8 -12  147.13    7.87
  -2   8  12  145.26    7.90
  -2   8  12  138.93    8.25
  -2   8  11   40.16    3.78
  -2   8  11   42.43    3.42
   2   8 -11   42.36    3.47
   2   8 -10   53.88    3.92
  -2   8  10   50.17    4.18
  -2   8  10   56.19    3.85
  -2   8   9  193.09    9.21
  -2   8   9  193.87    9.90
   2   8  -9  186.36    9.30
  -2   8   8  582.95   25.68
  -2   8   8  589.53   24.94
   2   8  -8  573.08   25.15
  -2   8   7  321.29   14.43
   2   8  -7  298.25   13.88
   2   8  -6 1891.64   80.38
   2  -8  -6 2013.51   80.03
  -2   8   6 1886.46   80.01
  -2   8   6 1983.68   80.94
  -2   8   5 2567.51  103.18
   2  -8  -5 2450.91  102.30
   2  -8  -4 1271.61   53.80
  -2   8   4 1350.70   54.55
   2  -8  -3  440.85   18.74
   2   8  -3  433.31   18.82
   2   8  -2   33.68    2.57
   2   8  -2   33.74    2.17
   2   8  -1  641.11   26.97
   2   8  -1  646.58   27.17
  -2   8   0   49.50    3.19
   2   8   0   50.24    3.20
  -2   8  -1 2300.76   95.00
   2   8   1 2306.67   94.95
  -2   8  -2  772.47   32.39
   2   8   2  764.76   32.32
  -2   8  -3  673.31   28.51
  -2   8  -4  250.85   11.33
  -2   8  -5   86.36    4.72
  -2   8  -6  503.54   18.32
   2  -8   6  513.07   18.79
  -2   8  -7 1179.70   49.82
   2  -8   7 1210.39   50.32
   2  -8   8 1446.46   60.81
  -2   8  -8 1445.84   60.28
  -2   8  -9 1120.07   47.09
   2  -8   9 1120.25   47.70
  -2   8 -10  197.50    9.70
   2  -8  10  207.70   10.39
  -2   8 -11  325.35   14.62
   2  -8  11  307.41   15.34
   2  -8  12  508.91   23.50
  -2  -8 -13   86.90    5.10
  -2  -8 -13  107.12    5.51
   2  -8  13  104.36    6.87
  -2   8 -14   59.43    3.69
  -2   8 -14   55.96    4.04
  -2  -8 -14   60.05    4.28
  -2   8 -14   61.74    4.28
  -2  -8 -15   31.98    3.25
  -2   8 -15   31.62    3.32
  -2   8 -15   28.20    2.73
  -2  -8 -16   40.69    3.93
  -2   8 -16   43.52    3.99
  -2  -8 -16   41.27    3.55
  -2   8 -16   38.73    3.25
   2  -8  16   48.47    6.13
   2   8  16   38.20    4.74
  -2   8 -17  426.58   18.89
  -2  -8 -17  427.92   19.02
  -2  -8 -17  395.72   18.54
  -2   8 -17  410.99   18.36
   2  -8  17  474.09   22.94
  -2   8 -18  129.00    6.80
  -2  -8 -18  120.07    6.97
  -2  -8 -18  137.85    7.59
  -2   8 -18  130.43    7.37
  -2   8 -19    1.54    2.99
  -2   8 -19    3.87    2.23
  -2  -8 -19    0.20    2.48
  -2  -8 -19    2.14    2.91
  -2  -8 -20   50.55    4.02
  -2   8 -20   51.57    3.69
  -2  -8 -20   44.39    3.86
  -2   8 -20   51.44    4.37
  -2  -8 -21  118.96    6.32
  -2   8 -21  109.24    6.03
  -2   8 -21  118.35    6.71
  -2  -8 -21  111.60    6.37
  -2  -8 -22   18.27    2.94
  -2  -8 -22   21.50    2.94
  -2   8 -22   27.54    3.32
  -2   8 -22   22.28    2.54
  -2  -8 -23   33.92    3.19
  -2  -8 -23   29.41    2.96
  -2   8 -23   31.70    3.32
  -2   8 -23   28.01    2.55
  -2  -8 -24    1.67    2.18
  -2  -8 -25    3.21    1.84
  -2  -8 -25    6.16    1.77
  -2  -8 -26   25.86    1.96
   2  -9 -27   38.73    2.48
   2  -9 -26   35.92    2.84
   2  -9 -26   40.88    2.77
   2   9 -26   42.99    2.93
   2  -9 -25   73.30    4.22
   2   9 -25   74.75    4.33
   2  -9 -25   62.56    4.21
   2   9 -24   42.99    3.61
   2  -9 -24   44.34    3.54
   2  -9 -24   38.00    3.39
   2  -9 -23  195.99    9.91
   2   9 -23  208.71   10.07
   2  -9 -23  208.71   10.06
   2   9 -22  324.56   14.90
   2  -9 -22  315.03   14.74
   2  -9 -21  724.75   29.95
   2  -9 -21  671.75   30.05
   2   9 -21  688.51   29.90
   2  -9 -20  138.56    7.33
   2  -9 -20  126.40    7.39
   2   9 -20  134.97    7.50
   2  -9 -19  722.28   30.96
   2  -9 -19  715.87   31.27
   2   9 -19  731.50   31.15
   2  -9 -18  145.97    7.50
   2   9 -18  143.76    7.89
   2   9 -17  659.75   29.19
  -2   9  17  586.49   29.35
   2  -9 -17  658.91   27.31
   2   9 -17  627.37   27.54
   2   9 -16   83.79    6.36
  -2   9  16   84.00    6.70
   2  -9 -16   86.40    6.30
  -2   9  16   87.73    6.38
   2  -9 -16   87.59    5.23
   2  -9 -16   91.89    4.98
   2   9 -16   86.65    5.45
  -2   9  15   17.17    3.47
  -2   9  15   24.51    3.34
   2  -9 -15   20.84    3.16
   2   9 -15   24.39    3.43
   2  -9 -15   19.58    2.56
   2   9 -15   18.08    2.93
   2  -9 -14  260.16   12.68
   2   9 -14  255.14   12.62
  -2   9  14  252.98   12.64
  -2   9  14  219.37   12.76
  -2   9  13   77.41    5.42
  -2   9  13   80.39    5.76
   2  -9 -13   76.81    5.49
   2   9 -13   86.93    5.60
   2   9 -12   32.74    3.37
  -2   9  12   32.34    3.24
  -2   9  12   28.70    3.47
   2   9 -11  291.91   13.62
  -2   9  11  287.63   13.51
  -2   9  11  275.87   14.02
  -2   9  10  276.11   12.91
   2   9 -10  284.67   13.13
  -2   9  10  267.92   13.51
   2   9  -9 1280.65   53.88
  -2   9   9 1269.60   53.65
  -2   9   9 1298.01   54.48
  -2   9   8 2299.03   94.17
   2   9  -8 2269.73   93.57
  -2   9   8 2222.04   93.23
  -2   9   7 1694.83   69.86
   2   9  -7 1642.99   69.29
  -2   9   6 3933.79  156.97
   2   9  -6 3720.06  156.37
   2  -9  -6 3796.17  155.98
   2  -9  -5  428.02   18.40
  -2   9   5  430.76   19.27
  -2  -9   4  632.79   27.08
   2  -9  -4  634.50   26.82
   2   9  -3  563.70   24.25
  -2  -9   3  577.94   24.44
   2  -9  -3  563.98   24.19
   2   9  -2  890.02   37.94
   2   9  -2  917.17   37.71
   2   9  -1  321.48   14.06
   2   9  -1  326.18   14.25
   2   9   0  168.61    7.96
  -2   9   0  165.94    8.03
  -2   9  -1   87.32    4.79
   2   9   1   85.00    4.71
   2   9   2   19.32    2.15
  -2   9  -2   19.83    2.23
  -2   9  -3   49.57    3.35
  -2   9  -4 2486.48  102.62
  -2   9  -5  911.22   38.39
  -2   9  -6 4854.71  201.74
   2  -9   6 4990.61  202.09
  -2   9  -7   44.71    3.36
   2  -9   7   40.74    3.38
   2  -9   8  118.52    6.84
  -2   9  -8  128.44    6.57
  -2   9  -9    8.70    2.01
   2  -9   9    6.99    1.97
  -2   9 -10  569.99   24.31
   2  -9  10  535.23   24.79
   2  -9  11  137.71    8.19
  -2   9 -11  154.89    7.83
   2  -9  12  137.86    8.19
  -2  -9 -13  242.13   11.65
  -2   9 -13  255.17   11.98
  -2  -9 -13  292.12   12.21
   2  -9  13  268.82   13.66
  -2  -9 -14 1776.71   77.61
  -2   9 -14 1891.49   77.80
  -2   9 -14 1860.38   77.63
  -2  -9 -14 1845.88   77.45
  -2   9 -14 1910.68   78.05
  -2  -9 -14 2081.37   78.27
  -2  -9 -15   72.76    4.56
  -2   9 -15   76.62    4.47
  -2   9 -15   77.67    4.95
  -2  -9 -15   82.21    5.09
  -2  -9 -16 1862.92   82.58
  -2   9 -16 2028.03   82.70
  -2   9 -16 2075.54   83.15
  -2  -9 -16 1930.20   82.82
  -2  -9 -16 2195.39   83.39
   2  -9  16 2271.75   87.44
   2   9  16 1831.88   84.97
  -2  -9 -17    5.07    2.44
  -2  -9 -17    3.33    2.79
  -2   9 -17    4.29    2.15
  -2   9 -17    8.80    2.90
   2  -9  17    3.84    3.91
  -2   9 -18  327.23   15.03
  -2  -9 -18  340.92   15.25
  -2  -9 -18  308.48   14.64
  -2   9 -18  321.22   14.51
  -2  -9 -19   72.30    4.74
  -2   9 -19   70.15    4.98
  -2   9 -19   66.81    4.42
  -2  -9 -19   77.58    5.38
  -2  -9 -20    6.25    3.12
  -2  -9 -20    5.85    2.45
  -2   9 -20    7.20    2.87
  -2   9 -20    7.23    2.14
  -2   9 -21   28.15    2.75
  -2  -9 -21   27.34    3.09
  -2   9 -21   27.80    3.41
  -2  -9 -21   25.14    3.59
  -2  -9 -22    2.64    2.56
  -2   9 -22    1.14    1.77
  -2  -9 -22    1.00    2.21
  -2   9 -22    3.31    2.50
  -2  -9 -23    4.51    2.40
  -2  -9 -23    3.63    2.11
  -2   9 -23    2.44    2.46
  -2  -9 -24   90.94    4.95
  -2  -9 -25   29.44    2.47
   2 -10 -26   15.14    1.77
   2 -10 -26   15.04    1.98
   2 -10 -25    5.33    2.04
   2  10 -25   10.01    2.13
   2 -10 -25   11.72    2.04
   2 -10 -24    2.98    2.32
   2  10 -24    4.61    2.30
   2 -10 -24    2.85    2.14
   2 -10 -24    1.57    2.13
   2 -10 -23   19.86    2.90
   2 -10 -23   16.06    2.87
   2 -10 -23   14.35    2.81
   2  10 -23   17.05    2.88
   2 -10 -22   84.71    5.09
   2  10 -22   76.40    5.15
   2 -10 -22   70.43    5.02
   2 -10 -21   30.88    3.50
   2  10 -21   32.61    3.68
   2  10 -21   29.27    3.76
   2 -10 -20   60.79    4.52
   2  10 -20   60.96    4.85
   2 -10 -19  397.64   17.89
   2  10 -19  407.63   18.13
   2 -10 -18  134.69    7.13
   2  10 -18  136.76    7.56
  -2  10  17  508.73   24.33
   2 -10 -17  508.70   21.94
   2  10 -17  505.20   22.23
  -2  10  16  217.24   12.43
   2  10 -16  227.92   12.06
   2 -10 -16  230.48   12.06
   2 -10 -16  222.77   10.56
   2 -10 -16  220.74   10.35
   2  10 -16  228.98   10.75
   2  10 -15  154.88    8.79
  -2  10  15  128.88    8.94
   2 -10 -15  150.12    8.70
   2 -10 -15  147.40    7.28
   2 -10 -15  146.11    7.09
   2  10 -15  146.54    7.53
   2  10 -14  200.45   10.76
  -2  10  14  174.56   10.85
   2 -10 -14  209.75   10.86
  -2  10  14  195.35   10.58
   2 -10 -14  211.86    9.59
  -2  10  13   95.16    6.06
   2  10 -13  103.54    6.31
  -2  10  13   87.53    6.42
  -2  10  12  421.23   20.23
   2  10 -12  434.59   19.81
  -2  10  12  434.37   19.69
  -2  10  11   18.12    2.54
   2  10 -11   21.92    2.71
  -2  10  11   20.10    3.10
  -2  10  10   96.79    6.12
   2  10 -10   90.81    5.64
   2  10  -9    5.31    1.94
  -2  10   9    6.49    2.26
   2  10  -8  102.84    5.97
  -2  10   8  102.86    6.47
   2 -10  -8  108.91    5.58
   2  10  -7  884.33   37.97
   2 -10  -7  895.13   37.65
  -2  10   7  875.37   38.43
   2 -10  -7  905.61   37.39
   2  10  -6  975.88   40.70
  -2  10   6  982.31   41.24
   2 -10  -6  943.00   40.45
   2 -10  -6  961.15   40.24
   2 -10  -5 2041.52   86.55
  -2 -10   5 2091.99   86.76
   2 -10  -5 2143.51   86.45
   2 -10  -4  674.30   28.63
  -2 -10   4  676.91   28.92
   2  10  -3  537.79   23.25
   2 -10  -3  542.75   23.21
  -2 -10   3  540.60   23.42
   2  10  -2   92.30    5.08
   2  10  -2   99.45    4.90
   2  10  -1 1714.64   70.66
   2  10  -1 1700.21   70.86
  -2  10   0 1747.01   73.12
   2  10   0 1758.07   72.90
   2  10   0 1778.34   73.03
   2  10   1  175.55    8.48
  -2  10  -1  182.03    8.60
  -2  10  -2    3.28    1.67
   2  10   2    4.61    1.79
  -2  10  -3   35.32    2.90
  -2  10  -4  349.75   15.57
  -2  10  -5  735.57   31.34
  -2  10  -6 1829.88   77.47
   2 -10   6 1908.74   77.77
  -2  10  -7 3101.84  129.90
   2 -10   7 3206.26  130.24
  -2  10  -8 3656.60  152.84
   2 -10   8 3774.61  153.25
   2 -10   9  928.15   40.80
  -2  10  -9  969.53   40.50
  -2  10 -10  184.56    9.11
   2 -10  10  171.46    9.40
  -2  10 -11  207.32   10.39
   2 -10  11  210.54   10.94
   2 -10  12   96.96    6.46
  -2 -10 -13   40.13    3.08
   2 -10  13   35.37    4.06
  -2 -10 -13   43.97    3.38
  -2  10 -13   38.39    3.23
  -2 -10 -13   41.89    2.74
  -2  10 -13   35.89    3.26
  -2 -10 -14   83.20    4.73
  -2 -10 -14   81.10    4.43
  -2 -10 -14   92.55    5.19
  -2  10 -14   78.52    4.99
  -2  10 -14   79.64    4.97
  -2  10 -14   83.43    4.58
  -2 -10 -15   16.04    2.58
  -2 -10 -15   17.40    2.55
  -2  10 -15   19.87    2.81
  -2 -10 -15   17.81    2.05
  -2  10 -15   17.01    2.26
  -2 -10 -15   21.17    3.04
   2  10  15   15.57    3.71
  -2 -10 -16  180.97    9.12
  -2  10 -16  202.63    9.59
  -2  10 -16  191.14    9.07
  -2 -10 -16  183.59    9.21
  -2 -10 -16  203.51    9.86
   2 -10  16  219.39   12.92
   2  10  16  178.19   11.28
  -2 -10 -17    1.00    2.35
  -2  10 -17    3.29    2.07
  -2 -10 -17    2.49    2.88
  -2 -10 -17   -2.15    2.29
  -2  10 -17    1.91    2.62
   2 -10  17    1.14    3.78
  -2 -10 -18  136.89    7.23
  -2 -10 -18  150.56    8.04
  -2 -10 -18  133.94    7.27
  -2  10 -18  149.90    7.76
  -2  10 -18  143.42    7.18
  -2  10 -19   31.70    3.03
  -2  10 -19   33.84    3.65
  -2 -10 -19   35.14    3.28
  -2 -10 -19   44.00    4.15
  -2  10 -20    3.92    2.72
  -2 -10 -20    4.87    2.34
  -2  10 -20    6.02    2.09
  -2 -10 -20    2.89    2.93
  -2 -10 -21  119.41    6.98
  -2  10 -21  125.52    6.77
  -2 -10 -21  118.51    6.42
  -2 -10 -22   23.15    2.68
  -2  10 -22   20.12    2.95
  -2 -10 -22   18.88    3.01
  -2  10 -23    9.78    2.49
  -2 -10 -23    5.15    2.39
  -2 -10 -23    5.47    2.04
  -2 -10 -24   63.17    3.87
  -2 -10 -25    0.04    1.65
   2 -11 -26    0.77    1.61
   2  11 -26    0.83    1.39
   2 -11 -26    0.05    1.46
   2 -11 -25    7.18    2.10
   2 -11 -25    4.90    2.02
   2 -11 -25    7.82    1.82
   2  11 -25    8.13    1.92
   2 -11 -24    6.27    2.34
   2 -11 -24    4.30    2.03
   2  11 -24    5.56    2.15
[truncated: 5,077,920 more chars]
